# Supplementary material for: Genome-centric resolution of novel microbial lineages in an excavated Centrosaurus dinosaur fossil bone from the Late Cretaceous of North America
Source: Environ Microbiome. 2020 Mar 19;15:8. doi: 10.1186/s40793-020-00355-w (PMC8067395; doi:10.1186/s40793-020-00355-w)
Supplement: Supplementary file 4 — Additional file 4: Table S3. Taxonomic classification based on the GTDB-Tk tool. [file 40793_2020_355_MOESM4_ESM.xls]

## Sheet: gtdbtk.bac120.summary
Table S3	Taxonomic classification based on the GTDB-Tk tool.
MAGs	classification	fastani_reference	fastani_reference_radius	fastani_taxonomy	fastani_ani	fastani_af	closest_placement_reference	closest_placement_taxonomy	closest_placement_ani	closest_placement_af	classification_method	note	other_related_references(genome_id,species_name,radius,ANI,AF)	aa_percent	red_value	warnings
Dino_bin34	d__Bacteria;p__Chloroflexota;c__Dehalococcoidia;o__SM23-28-2;f__;g__;s__	GCA_001796995.1	95	d__Bacteria;p__Chloroflexota;c__Dehalococcoidia;o__SM23-28-2;f__RBG-16-68-14;g__RBG-16-68-14;s__	76.14	0.08	N/A	N/A	N/A	N/A	Placement	taxonomic novelty determined using RED	N/A	89.31	0.643143	N/A
Dino_bin38	d__Bacteria;p__Chloroflexota;c__Dehalococcoidia;o__SM23-28-2;f__;g__;s__	N/A	N/A	N/A	N/A	N/A	N/A	N/A	N/A	N/A	Placement	taxonomic novelty determined using RED	N/A	88.04	0.630704	N/A
Dino_bin39	d__Bacteria;p__Chloroflexota;c__Dehalococcoidia;o__;f__;g__;s__	N/A	N/A	N/A	N/A	N/A	N/A	N/A	N/A	N/A	Placement	taxonomic novelty determined using RED	N/A	81.83	0.525709	N/A
Dino_bin15	d__Bacteria;p__Chloroflexota;c__Dehalococcoidia;o__UBA2979;f__UBA2979;g__;s__	N/A	N/A	N/A	N/A	N/A	N/A	N/A	N/A	N/A	Placement	taxonomic classification fully defined by topology	N/A	85.24	0.749557	N/A
Dino_bin42	d__Bacteria;p__Chloroflexota;c__;o__;f__;g__;s__	N/A	N/A	N/A	N/A	N/A	N/A	N/A	N/A	N/A	Placement	taxonomic novelty determined using RED	N/A	83.93	0.3672	N/A
Dino_bin17	d__Bacteria;p__Actinobacteriota;c__Thermoleophilia;o__Solirubrobacterales;f__70-9;g__;s__	N/A	N/A	N/A	N/A	N/A	N/A	N/A	N/A	N/A	Placement	taxonomic novelty determined using RED	N/A	84.69	0.790836	N/A
Dino_bin56	d__Bacteria;p__Actinobacteriota;c__Acidimicrobiia;o__bin76;f__;g__;s__	N/A	N/A	N/A	N/A	N/A	N/A	N/A	N/A	N/A	Placement	taxonomic novelty determined using RED	N/A	91.84	0.703793	N/A
Dino_bin35	d__Bacteria;p__Actinobacteriota;c__Acidimicrobiia;o__bin76;f__;g__;s__	N/A	N/A	N/A	N/A	N/A	N/A	N/A	N/A	N/A	Placement	taxonomic novelty determined using RED	N/A	90.41	0.697159	N/A
Dino_bin48	d__Bacteria;p__Actinobacteriota;c__Acidimicrobiia;o__Microtrichales;f__;g__;s__	N/A	N/A	N/A	N/A	N/A	N/A	N/A	N/A	N/A	Placement	taxonomic novelty determined using RED	N/A	89.85	0.685995	N/A
Dino_bin24	d__Bacteria;p__Actinobacteriota;c__Actinobacteria;o__Nitriliruptorales;f__;g__;s__	GCF_000969705.1	95	d__Bacteria;p__Actinobacteriota;c__Actinobacteria;o__Nitriliruptorales;f__Nitriliruptoraceae;g__Nitriliruptor;s__Nitriliruptor alkaliphilus	75.66	0.16	N/A	N/A	N/A	N/A	Placement	taxonomic novelty determined using RED	N/A	95.21	0.594016	N/A
Dino_bin30	d__Bacteria;p__Actinobacteriota;c__Actinobacteria;o__Nitriliruptorales;f__;g__;s__	GCF_000969705.1	95	d__Bacteria;p__Actinobacteriota;c__Actinobacteria;o__Nitriliruptorales;f__Nitriliruptoraceae;g__Nitriliruptor;s__Nitriliruptor alkaliphilus	75.71	0.17	N/A	N/A	N/A	N/A	Placement	taxonomic novelty determined using RED	N/A	94	0.588321	N/A
Dino_bin23	d__Bacteria;p__Actinobacteriota;c__Actinobacteria;o__Propionibacteriales;f__;g__;s__	N/A	N/A	N/A	N/A	N/A	N/A	N/A	N/A	N/A	Placement	taxonomic novelty determined using RED	N/A	91.84	0.736307	N/A
Dino_bin33	d__Bacteria;p__Actinobacteriota;c__Actinobacteria;o__Propionibacteriales;f__;g__;s__	N/A	N/A	N/A	N/A	N/A	N/A	N/A	N/A	N/A	Placement	taxonomic novelty determined using RED	N/A	98.73	0.731137	N/A
Dino_bin2	d__Bacteria;p__Actinobacteriota;c__Actinobacteria;o__Streptosporangiales;f__Streptosporangiaceae;g__;s__	N/A	N/A	N/A	N/A	N/A	N/A	N/A	N/A	N/A	Placement	taxonomic classification fully defined by topology	N/A	98.77	0.76747	N/A
Dino_bin12	d__Bacteria;p__Actinobacteriota;c__Actinobacteria;o__Streptosporangiales;f__;g__;s__	N/A	N/A	N/A	N/A	N/A	N/A	N/A	N/A	N/A	Placement	taxonomic novelty determined using RED	N/A	92.43	0.719857	N/A
Dino_bin22	d__Bacteria;p__Actinobacteriota;c__Actinobacteria;o__Streptosporangiales;f__;g__;s__	N/A	N/A	N/A	N/A	N/A	N/A	N/A	N/A	N/A	Placement	taxonomic novelty determined using RED	N/A	99.03	0.696997	N/A
Dino_bin14	d__Bacteria;p__Actinobacteriota;c__Actinobacteria;o__Streptosporangiales;f__;g__;s__	N/A	N/A	N/A	N/A	N/A	N/A	N/A	N/A	N/A	Placement	taxonomic novelty determined using RED	N/A	97.26	0.695742	N/A
Dino_bin25	d__Bacteria;p__Actinobacteriota;c__Actinobacteria;o__Corynebacteriales;f__Pseudonocardiaceae;g__Actinophytocola;s__	N/A	N/A	N/A	N/A	N/A	N/A	N/A	N/A	N/A	Placement	taxonomic novelty determined using RED	N/A	90.51	0.949251	N/A
Dino_bin49	d__Bacteria;p__Actinobacteriota;c__Actinobacteria;o__Corynebacteriales;f__Pseudonocardiaceae;g__Amycolatopsis_C;s__	GCF_000504245.1	95	d__Bacteria;p__Actinobacteriota;c__Actinobacteria;o__Corynebacteriales;f__Pseudonocardiaceae;g__Amycolatopsis_C;s__Amycolatopsis_C halophila	87.52	0.75	N/A	N/A	N/A	N/A	Placement	taxonomic novelty determined using RED	N/A	80.26	0.97975	N/A
Dino_bin57	d__Bacteria;p__Actinobacteriota;c__Actinobacteria;o__Corynebacteriales;f__Pseudonocardiaceae;g__Amycolatopsis_C;s__	GCF_000504245.1	95	d__Bacteria;p__Actinobacteriota;c__Actinobacteria;o__Corynebacteriales;f__Pseudonocardiaceae;g__Amycolatopsis_C;s__Amycolatopsis_C halophila	87.46	0.74	N/A	N/A	N/A	N/A	Placement	taxonomic novelty determined using RED	N/A	77.1	0.976002	N/A
Dino_bin55	d__Bacteria;p__Actinobacteriota;c__Actinobacteria;o__Corynebacteriales;f__Pseudonocardiaceae;g__Amycolatopsis_C;s__	GCF_000504245.1	95	d__Bacteria;p__Actinobacteriota;c__Actinobacteria;o__Corynebacteriales;f__Pseudonocardiaceae;g__Amycolatopsis_C;s__Amycolatopsis_C halophila	85.24	0.74	N/A	N/A	N/A	N/A	Placement	taxonomic novelty determined using RED	N/A	91.1	0.960882	N/A
Dino_bin13	d__Bacteria;p__Actinobacteriota;c__Actinobacteria;o__Corynebacteriales;f__Pseudonocardiaceae;g__Amycolatopsis_C;s__	GCF_000504245.1	95	d__Bacteria;p__Actinobacteriota;c__Actinobacteria;o__Corynebacteriales;f__Pseudonocardiaceae;g__Amycolatopsis_C;s__Amycolatopsis_C halophila	80.25	0.5	N/A	N/A	N/A	N/A	Placement	taxonomic novelty determined using RED	N/A	91.1	0.936856	N/A
Dino_bin21	d__Bacteria;p__Actinobacteriota;c__Actinobacteria;o__Corynebacteriales;f__Pseudonocardiaceae;g__;s__	N/A	N/A	N/A	N/A	N/A	N/A	N/A	N/A	N/A	Placement	taxonomic classification fully defined by topology	N/A	87.09	0.853861	N/A
Dino_bin20	d__Bacteria;p__Actinobacteriota;c__Actinobacteria;o__Corynebacteriales;f__Pseudonocardiaceae;g__;s__	N/A	N/A	N/A	N/A	N/A	N/A	N/A	N/A	N/A	Placement	taxonomic classification fully defined by topology	N/A	93.13	0.79232	N/A
Dino_bin31	d__Bacteria;p__Actinobacteriota;c__Actinobacteria;o__Corynebacteriales;f__Pseudonocardiaceae;g__;s__	N/A	N/A	N/A	N/A	N/A	N/A	N/A	N/A	N/A	Placement	taxonomic classification fully defined by topology	N/A	98.57	0.789792	N/A
Dino_bin4	d__Bacteria;p__Actinobacteriota;c__Actinobacteria;o__Corynebacteriales;f__Micromonosporaceae;g__;s__	GCF_000720965.1	95	d__Bacteria;p__Actinobacteriota;c__Actinobacteria;o__Corynebacteriales;f__Micromonosporaceae;g__Actinocatenispora;s__Actinocatenispora sera	77.91	0.4	N/A	N/A	N/A	N/A	Placement	taxonomic novelty determined using RED	N/A	94.16	0.830267	N/A
Dino_bin41	d__Bacteria;p__Actinobacteriota;c__Actinobacteria;o__Corynebacteriales;f__Micromonosporaceae;g__;s__	N/A	N/A	N/A	N/A	N/A	N/A	N/A	N/A	N/A	Placement	taxonomic classification fully defined by topology	N/A	92.93	0.885318	N/A
Dino_bin11	d__Bacteria;p__Actinobacteriota;c__UBA4738;o__;f__;g__;s__	N/A	N/A	N/A	N/A	N/A	N/A	N/A	N/A	N/A	Placement	taxonomic novelty determined using RED	N/A	93.7	0.495458	N/A
Dino_bin16	d__Bacteria;p__Actinobacteriota;c__UBA4738;o__;f__;g__;s__	GCA_001768715.1	95	d__Bacteria;p__Actinobacteriota;c__UBA4738;o__UBA4738;f__9FT-COMBO-70-19;g__9FT-COMBO-70-19;s__	75.69	0.05	N/A	N/A	N/A	N/A	Placement	taxonomic novelty determined using RED	N/A	96.76	0.491735	N/A
Dino_bin32	d__Bacteria;p__Actinobacteriota;c__UBA4738;o__;f__;g__;s__	N/A	N/A	N/A	N/A	N/A	N/A	N/A	N/A	N/A	Placement	taxonomic novelty determined using RED	N/A	95.79	0.487562	N/A
Dino_bin9	d__Bacteria;p__Gemmatimonadota;c__Gemmatimonadetes;o__SG8-23;f__;g__;s__	N/A	N/A	N/A	N/A	N/A	N/A	N/A	N/A	N/A	Placement	taxonomic novelty determined using RED	N/A	93.96	0.598771	N/A
Dino_bin7	d__Bacteria;p__Acidobacteriota;c__Luteitaleia;o__Luteitaleales;f__UBA2999;g__2-02-FULL-65-29;s__	GCA_001767435.1	95	d__Bacteria;p__Acidobacteriota;c__Luteitaleia;o__Luteitaleales;f__UBA2999;g__2-02-FULL-65-29;s__	77.56	0.25	N/A	N/A	N/A	N/A	Placement	taxonomic novelty determined using RED	N/A	83.1	0.886946	N/A
Dino_bin44	d__Bacteria;p__Acidobacteriota;c__Luteitaleia;o__Luteitaleales;f__Luteitaleaceae;g__;s__	N/A	N/A	N/A	N/A	N/A	N/A	N/A	N/A	N/A	Placement	taxonomic novelty determined using RED	N/A	97.89	0.807676	N/A
Dino_bin50	d__Bacteria;p__Acidobacteriota;c__Luteitaleia;o__Luteitaleales;f__Luteitaleaceae;g__;s__	N/A	N/A	N/A	N/A	N/A	N/A	N/A	N/A	N/A	Placement	taxonomic novelty determined using RED	N/A	86.18	0.80339	N/A
Dino_bin29	d__Bacteria;p__UBP10;c__GR-WP33-30;o__UBA9968;f__;g__;s__	N/A	N/A	N/A	N/A	N/A	N/A	N/A	N/A	N/A	Placement	taxonomic novelty determined using RED	N/A	91.42	0.72272	N/A
Dino_bin26	d__Bacteria;p__Nitrospirota;c__Nitrospiria;o__Nitrospirales;f__UBA8639;g__UBA8639;s__	GCA_002790795.1	95	d__Bacteria;p__Nitrospirota;c__Nitrospiria;o__Nitrospirales;f__UBA8639;g__UBA8639;s__	83.53	0.13	N/A	N/A	N/A	N/A	Placement	taxonomic novelty determined using RED	N/A	92.27	0.96515	N/A
Dino_bin37	d__Bacteria;p__Proteobacteria;c__Alphaproteobacteria;o__Rhizobiales;f__Xanthobacteraceae;g__;s__	GCF_000293785.1	95	d__Bacteria;p__Proteobacteria;c__Alphaproteobacteria;o__Rhizobiales;f__Xanthobacteraceae;g__PH10;s__	78.31	0.26	N/A	N/A	N/A	N/A	Placement	taxonomic novelty determined using RED	N/A	96.15	0.858423	N/A
Dino_bin40	d__Bacteria;p__Proteobacteria;c__Alphaproteobacteria;o__Rhizobiales;f__Xanthobacteraceae;g__Rhodoplanes;s__	GCF_001579845.1	95	d__Bacteria;p__Proteobacteria;c__Alphaproteobacteria;o__Rhizobiales;f__Xanthobacteraceae;g__Rhodoplanes;s__	78.03	0.33	N/A	N/A	N/A	N/A	Placement	taxonomic novelty determined using RED	N/A	92.43	0.899314	N/A
Dino_bin46	d__Bacteria;p__Proteobacteria;c__Alphaproteobacteria;o__Kiloniellales;f__Kiloniellaceae;g__BBD-1991-14;s__	GCA_001657395.1	95	d__Bacteria;p__Proteobacteria;c__Alphaproteobacteria;o__Kiloniellales;f__Kiloniellaceae;g__BBD-1991-14;s__	80.77	0.56	N/A	N/A	N/A	N/A	Placement	taxonomic novelty determined using RED	N/A	88.16	0.874853	N/A
Dino_bin47	d__Bacteria;p__Proteobacteria;c__Alphaproteobacteria;o__Reyranellales;f__Reyranellaceae;g__Reyranella;s__	GCF_900110395.1	95	d__Bacteria;p__Proteobacteria;c__Alphaproteobacteria;o__Reyranellales;f__Reyranellaceae;g__Reyranella;s__	89	0.72	N/A	N/A	N/A	N/A	Placement	taxonomic classification fully defined by topology	GCA_001767945.1, s__, 95.0, 83.22, 0.43; GCF_001557035.1, s__, 95.0, 82.87, 0.44; GCA_001897995.1, s__, 95.0, 82.45, 0.49; GCA_002281855.1, s__, 95.0, 82.39, 0.49; GCF_000312425.1, s__Reyranella massiliensis, 95.0, 82.33, 0.48	94.48	0.980752	N/A
Dino_bin8	d__Bacteria;p__Proteobacteria;c__Alphaproteobacteria;o__;f__;g__;s__	N/A	N/A	N/A	N/A	N/A	N/A	N/A	N/A	N/A	Placement	taxonomic classification fully defined by topology	N/A	97.66	0.634214	N/A
Dino_bin58	d__Bacteria;p__Proteobacteria;c__Alphaproteobacteria;o__Defluviicoccales;f__;g__;s__	N/A	N/A	N/A	N/A	N/A	N/A	N/A	N/A	N/A	Placement	taxonomic novelty determined using RED	N/A	89.95	0.731855	N/A
Dino_bin54	d__Bacteria;p__Proteobacteria;c__Alphaproteobacteria;o__UBA8366;f__UBA8366;g__;s__	N/A	N/A	N/A	N/A	N/A	N/A	N/A	N/A	N/A	Placement	taxonomic classification fully defined by topology	N/A	91.28	0.777974	N/A
Dino_bin43	d__Bacteria;p__Proteobacteria;c__Gammaproteobacteria;o__Betaproteobacteriales;f__SG8-41;g__;s__	N/A	N/A	N/A	N/A	N/A	N/A	N/A	N/A	N/A	Placement	taxonomic novelty determined using RED	N/A	98.75	0.818574	N/A
Dino_bin19	d__Archaea;p__Crenarchaeota;c__Nitrososphaeria;o__Nitrososphaerales;f__Nitrososphaeraceae;g__Nitrosocosmicus;s__	GCA_000802205.2	95	d__Archaea;p__Crenarchaeota;c__Nitrososphaeria;o__Nitrososphaerales;f__Nitrososphaeraceae;g__Nitrosocosmicus;s__	87.08	0.74	N/A	N/A	N/A	N/A	Placement	taxonomic classification fully defined by topology	GCA_001870125.1, s__, 95.0, 78.24, 0.27	84.22	0.98124	N/A
Dino_bin45	d__Archaea;p__Crenarchaeota;c__Nitrososphaeria;o__Nitrososphaerales;f__Nitrososphaeraceae;g__;s__	N/A	N/A	N/A	N/A	N/A	N/A	N/A	N/A	N/A	Placement	taxonomic novelty determined using RED	N/A	90.23	0.768432	N/A
