# Supplementary material for: Genome-centric resolution of novel microbial lineages in an excavated Centrosaurus dinosaur fossil bone from the Late Cretaceous of North America
Source: Environ Microbiome. 2020 Mar 19;15:8. doi: 10.1186/s40793-020-00355-w (PMC8067395; doi:10.1186/s40793-020-00355-w)
Supplement: Supplementary file 5 — Additional file 5: Table S4. Relative abundance of MAGs in each metagenome [file 40793_2020_355_MOESM5_ESM.xls]

## Sheet: abundance_table
Additional file5_Table S4:Relative abundance of MAGs in each metagenome
Genomic bins	1M10g	1BEDTA	1B5g
bin.9	2.86287	0.935266	1.6581
bin.20	9.26372	5.9856	35.136
bin.4	6.63235	5.98525	1.33273
bin.25	9.56276	0.20483	0.100641
bin.22	18.0809	13.8184	24.5371
bin.15	3.16666	1.72259	1.944
bin.17	4.83997	0.86564	1.46585
bin.49	18.9992	12.2902	7.28979
bin.42	0.698253	2.34645	3.53126
bin.40	6.82601	2.13595	0.866751
bin.38	0.213474	1.28516	2.66921
bin.33	68.5593	7.0444	21.252
bin.2	47.1858	0.0788863	0.0830054
bin.56	16.91	30.0316	31.0399
bin.11	1.97242	26.99	22.3074
bin.31	3.30314	9.63198	16.3721
bin.7	0.0549045	1.68678	2.00471
bin.14	19.0627	0.665855	0.561534
bin.13	3.24341	22.4773	4.02394
bin.46	1.29645	3.79223	4.90815
bin.54	3.2821	5.99714	7.23561
bin.58	2.86707	7.48788	3.47025
bin.43	1.58779	26.2614	18.8975
bin.44	1.57009	6.13087	4.78642
bin.34	0.878118	2.68077	2.8866
bin.41	2.57793	13.7113	14.341
bin.37	6.94932	4.20922	5.16842
bin.21	6.73327	0.153285	0.132596
bin.19	0.440533	1.72315	1.63685
bin.32	5.81711	11.2425	22.2044
bin.35	2.27149	0.565939	2.62016
bin.30	0.935915	2.06967	1.41869
bin.48	2.29945	2.16651	1.72305
bin.16	38.6769	68.7706	29.348
bin.8	1.1474	2.23382	2.20893
bin.29	18.3095	84.6364	73.8282
bin.12	8.2487	0.548825	0.461128
bin.39	0.743877	1.87064	1.45878
bin.24	11.3226	178.181	147.305
bin.45	18.45	7.28917	13.405
bin.26	1.73065	4.76197	3.90437
bin.55	159.312	13.5143	10.9673
bin.47	5.30913	1.35934	0.900884
bin.50	14.6475	15.9039	14.5739
bin.57	13.0044	3.17148	7.68667
bin.23	6.5605	1.23281	3.84776
