# Supplementary material for: Genome-centric resolution of novel microbial lineages in an excavated Centrosaurus dinosaur fossil bone from the Late Cretaceous of North America
Source: Environ Microbiome. 2020 Mar 19;15:8. doi: 10.1186/s40793-020-00355-w (PMC8067395; doi:10.1186/s40793-020-00355-w)
Supplement: Supplementary file 7 — Additional file 7: Table S6. Identified proteins in dinosaur fossil bone [file 40793_2020_355_MOESM7_ESM.xls]

## Sheet: proteinGroups
Table S6 Identified proteins in dinosaur fossil bone
Protein IDs	Peptide counts (all)	Peptide counts (razor+unique)	Peptide counts (unique)	Fasta headers	Number of proteins	Peptides	Razor + unique peptides	Unique peptides	Peptides 04272018_Onstott_RL_291_1Bone_Lumos	Peptides 09102017_Onstott_RL_174_1BEDTA_Lumos1	Peptides 10072017_Onstott_RL_190_Bone_Lumos1	Peptides 10072017_Onstott_RL_190_Bone_Lumos1_SDB	Peptides 11172017_Onstott_RL_000_1Bone_Lumos	Razor + unique peptides 04272018_Onstott_RL_291_1Bone_Lumos	Razor + unique peptides 09102017_Onstott_RL_174_1BEDTA_Lumos1	Razor + unique peptides 10072017_Onstott_RL_190_Bone_Lumos1	Razor + unique peptides 10072017_Onstott_RL_190_Bone_Lumos1_SDB	Razor + unique peptides 11172017_Onstott_RL_000_1Bone_Lumos	Unique peptides 04272018_Onstott_RL_291_1Bone_Lumos	Unique peptides 09102017_Onstott_RL_174_1BEDTA_Lumos1	Unique peptides 10072017_Onstott_RL_190_Bone_Lumos1	Unique peptides 10072017_Onstott_RL_190_Bone_Lumos1_SDB	Unique peptides 11172017_Onstott_RL_000_1Bone_Lumos	Sequence coverage [%]	Unique + razor sequence coverage [%]	Unique sequence coverage [%]	Mol. weight [kDa]	Sequence length	Sequence lengths	Q-value	Score	Sequence coverage 04272018_Onstott_RL_291_1Bone_Lumos [%]	Sequence coverage 09102017_Onstott_RL_174_1BEDTA_Lumos1 [%]	Sequence coverage 10072017_Onstott_RL_190_Bone_Lumos1 [%]	Sequence coverage 10072017_Onstott_RL_190_Bone_Lumos1_SDB [%]	Sequence coverage 11172017_Onstott_RL_000_1Bone_Lumos [%]	Intensity	Intensity 04272018_Onstott_RL_291_1Bone_Lumos	Intensity 09102017_Onstott_RL_174_1BEDTA_Lumos1	Intensity 10072017_Onstott_RL_190_Bone_Lumos1	Intensity 10072017_Onstott_RL_190_Bone_Lumos1_SDB	Intensity 11172017_Onstott_RL_000_1Bone_Lumos	MS/MS count	Only identified by site	Reverse	Potential contaminant	id	Peptide IDs	Peptide is razor
Dino_bin11_PELPFKHK_00535Dodecin	1	1	1		1	1	1	1	1	0	0	0	0	1	0	0	0	0	1	0	0	0	0	21.5	21.5	21.5	8.126	79	79	0	7.3108	21.5	0	0	0	0	12643000	12643000	0	0	0	0	1				0	687	TRUE
Dino_bin11_PELPFKHK_00578Coldshock-likeproteinCspC	2	2	2		1	2	2	2	2	0	0	0	0	2	0	0	0	0	2	0	0	0	0	41.2	41.2	41.2	7.4902	68	68	0	12.283	41.2	0	0	0	0	24507000	24507000	0	0	0	0	2				1	510;636	True;True
Dino_bin11_PELPFKHK_00644Ferredoxin-dependentglutamatesynthase2	1	1	1		1	1	1	1	1	0	0	0	0	1	0	0	0	0	1	0	0	0	0	0.7	0.7	0.7	158.53	1478	1478	0.0076336	5.7877	0.7	0	0	0	0	5883700	5883700	0	0	0	0	1				2	345	TRUE
Dino_bin11_PELPFKHK_02563hypotheticalprotein	1	1	1		1	1	1	1	1	0	0	0	0	1	0	0	0	0	1	0	0	0	0	2.7	2.7	2.7	44.715	401	401	0.0062893	5.8229	2.7	0	0	0	0	0	0	0	0	0	0	1				4	337	TRUE
Dino_bin11_PELPFKHK_03374hypotheticalprotein	2	2	2		1	2	2	2	2	0	0	0	0	2	0	0	0	0	2	0	0	0	0	14.2	14.2	14.2	20.697	190	190	0	26.703	14.2	0	0	0	0	11287000	11287000	0	0	0	0	2				6	37;169	True;True
Dino_bin11_PELPFKHK_03516PutativecoenzymeF420-dependentoxidoreductase	1	1	1		1	1	1	1	0	1	0	0	0	0	1	0	0	0	0	1	0	0	0	5.6	5.6	5.6	37.222	337	337	0	6.1522	0	5.6	0	0	0	4396900	0	4396900	0	0	0	4				7	331	TRUE
Dino_bin57_EBPKECLI_047153-oxoacyl-[acyl-carrier-protein]reductaseFabG;Dino_bin11_PELPFKHK_038533-oxoacyl-[acyl-carrier-protein]reductaseFabG	1;1	1;1	1;1	;	2	1	1	1	1	0	0	0	0	1	0	0	0	0	1	0	0	0	0	6.9	6.9	6.9	25.279	247	247;247	0	42.042	6.9	0	0	0	0	0	0	0	0	0	0	1				8	719	TRUE
Dino_bin12_JNFMBNFO_01239Acyl-CoAdehydrogenase	1	1	1		1	1	1	1	0	1	0	0	0	0	1	0	0	0	0	1	0	0	0	4.9	4.9	4.9	42.772	390	390	0.006424	5.7656	0	4.9	0	0	0	0	0	0	0	0	0	1				9	428	TRUE
Dino_bin12_JNFMBNFO_01746hypotheticalprotein	1	1	1		1	1	1	1	0	1	0	0	0	0	1	0	0	0	0	1	0	0	0	4.8	4.8	4.8	35.589	334	334	0.0066964	5.7697	0	4.8	0	0	0	0	0	0	0	0	0	1				11	328	TRUE
Dino_bin12_JNFMBNFO_02013NADH-quinoneoxidoreductasesubunitC	1	1	1		1	1	1	1	0	1	0	0	0	0	1	0	0	0	0	1	0	0	0	8.3	8.3	8.3	25.775	230	230	0.0065934	5.7687	0	8.3	0	0	0	0	0	0	0	0	0	1				12	416	TRUE
Dino_bin12_JNFMBNFO_02278PutativemultidrugexportATP-Dino_binding/permeaseprotein	1	1	1		1	1	1	1	0	1	0	0	0	0	1	0	0	0	0	1	0	0	0	2.4	2.4	2.4	71.707	665	665	0.007874	5.9034	0	2.4	0	0	0	0	0	0	0	0	0	1				13	463	TRUE
Dino_bin12_JNFMBNFO_03655D-aspartateligase	1	1	1		1	1	1	1	0	1	0	0	0	0	1	0	0	0	0	1	0	0	0	3.6	3.6	3.6	52.712	471	471	0.0066667	5.7694	0	3.6	0	0	0	4791700	0	4791700	0	0	0	1				14	164	TRUE
Dino_bin12_JNFMBNFO_04817Daunorubicin/doxorubicinresistanceATP-Dino_bindingproteinDrrA	1	1	1		1	1	1	1	0	1	0	0	0	0	1	0	0	0	0	1	0	0	0	14.2	14.2	14.2	12.698	120	120	0.0062112	5.821	0	14.2	0	0	0	2079900	0	2079900	0	0	0	1				18	309	TRUE
Dino_bin12_JNFMBNFO_05179hypotheticalprotein	1	1	1		1	1	1	1	1	0	0	0	0	1	0	0	0	0	1	0	0	0	0	32.6	32.6	32.6	9.4573	89	89	0	7.1358	32.6	0	0	0	0	20519000	20519000	0	0	0	0	2				19	230	TRUE
Dino_bin12_JNFMBNFO_05206DNAtranslocaseFtsK	1	1	1		1	1	1	1	0	1	0	0	0	0	1	0	0	0	0	1	0	0	0	1.3	1.3	1.3	88.895	832	832	0.0073801	5.88	0	1.3	0	0	0	25172000	0	25172000	0	0	0	1				20	482	TRUE
Dino_bin12_JNFMBNFO_05634Acetylornithineaminotransferase	1	1	1		1	1	1	1	0	1	0	0	0	0	1	0	0	0	0	1	0	0	0	5	5	5	41.398	403	403	0.0071174	5.8703	0	5	0	0	0	60307000	0	60307000	0	0	0	3				21	452	TRUE
Dino_bin12_JNFMBNFO_05813ProdigiosinsynthesizingtransferasePigC	1	1	1		1	1	1	1	0	1	0	0	0	0	1	0	0	0	0	1	0	0	0	2.1	2.1	2.1	89.254	829	829	0.0080321	5.9177	0	2.1	0	0	0	55421000	0	55421000	0	0	0	2				22	144	TRUE
Dino_bin57_EBPKECLI_02629Histidine-Dino_bindingperiplasmicprotein;Dino_bin33_FGBLDDID_01620L-cystine-Dino_bindingproteinFliY;Dino_bin13_EIFICNMC_00111PutativeABCtransporterarginine-Dino_bindingprotein2	1;1;1	1;1;1	1;1;1	;;	3	1	1	1	1	0	0	0	0	1	0	0	0	0	1	0	0	0	0	4.8	4.8	4.8	30.87	293	293;293;299	0	6.7845	4.8	0	0	0	0	9591800	9591800	0	0	0	0	1				23	663	TRUE
Dino_bin13_EIFICNMC_01287EsteraseFrsA	1	1	1		1	1	1	1	0	1	0	0	0	0	1	0	0	0	0	1	0	0	0	9.5	9.5	9.5	33.972	306	306	0.006006	5.8165	0	9.5	0	0	0	0	0	0	0	0	0	1				24	627	TRUE
Dino_bin13_EIFICNMC_0250110kDachaperonin	2	1	1		1	2	1	1	2	0	0	0	0	1	0	0	0	0	1	0	0	0	0	18.9	9.4	9.4	13.425	127	127	0.0070258	5.7743	18.9	0	0	0	0	15947000	15947000	0	0	0	0	1				25	691;740	True;False
Dino_bin13_EIFICNMC_0277660kDachaperonin1	2	1	1		1	2	1	1	2	0	0	0	0	1	0	0	0	0	1	0	0	0	0	5.5	3.7	3.7	57.192	543	543	0	102.3	5.5	0	0	0	0	0	0	0	0	0	0	1				26	2;109	True;False
Dino_bin13_EIFICNMC_03706hypotheticalprotein	1	1	1		1	1	1	1	1	0	0	0	0	1	0	0	0	0	1	0	0	0	0	4.5	4.5	4.5	24.154	223	223	0.0072727	5.878	4.5	0	0	0	0	4294900	4294900	0	0	0	0	1				27	340	TRUE
Dino_bin13_EIFICNMC_03935ReplicativeDNAhelicase	1	1	1		1	1	1	1	1	1	0	0	0	1	1	0	0	0	1	1	0	0	0	2.4	2.4	2.4	80.716	744	744	0	7.5899	2.4	2.4	0	0	0	108210000	95637000	12574000	0	0	0	8				28	314	TRUE
Dino_bin14_JDBLHJNN_00202hypotheticalprotein	1	1	1		1	1	1	1	1	0	0	0	0	1	0	0	0	0	1	0	0	0	0	4.4	4.4	4.4	50.32	473	473	0.0048309	6.0307	4.4	0	0	0	0	32037000	32037000	0	0	0	0	1				31	371	TRUE
Dino_bin14_JDBLHJNN_00207hypotheticalprotein	1	1	1		1	1	1	1	1	0	0	0	0	1	0	0	0	0	1	0	0	0	0	15.9	15.9	15.9	8.9918	88	88	0	323.31	15.9	0	0	0	0	10621000	10621000	0	0	0	0	2				32	624	TRUE
Dino_bin14_JDBLHJNN_0108960kDachaperonin2	2	2	1		1	2	2	1	2	0	0	0	0	2	0	0	0	0	1	0	0	0	0	4.6	4.6	2.8	56.94	538	538	0	155.47	4.6	0	0	0	0	61799000	61799000	0	0	0	0	2				33	109;263	True;True
Dino_bin22_ODBIGGNK_0313010kDachaperonin;Dino_bin14_JDBLHJNN_0158110kDachaperonin	2;2	2;2	2;2	;	2	2	2	2	2	0	0	0	0	2	0	0	0	0	2	0	0	0	0	33.7	33.7	33.7	11.409	104	104;104	0	249.11	33.7	0	0	0	0	769460000	769460000	0	0	0	0	7				34	238;731	True;True
Dino_bin14_JDBLHJNN_02562VitaminB12-dependentribonucleotidereductase	1	1	1		1	1	1	1	1	1	0	0	0	1	1	0	0	0	1	1	0	0	0	1.8	1.8	1.8	102.51	943	943	0	8.3303	1.8	1.8	0	0	0	13385000000	132180000	13253000000	0	0	0	19				35	439	TRUE
Dino_bin22_ODBIGGNK_00989Coldshockprotein;Dino_bin14_JDBLHJNN_03752Coldshockprotein	3;3	3;3	3;3	;	2	3	3	3	3	0	0	0	0	3	0	0	0	0	3	0	0	0	0	40.3	40.3	40.3	7.5222	67	67;67	0	18.845	40.3	0	0	0	0	793320000	793320000	0	0	0	0	2				36	167;639;676	True;True;True
Dino_bin14_JDBLHJNN_03956hypotheticalprotein	1	1	1		1	1	1	1	0	1	0	0	0	0	1	0	0	0	0	1	0	0	0	3.7	3.7	3.7	36.202	324	324	0.0058651	5.812	0	3.7	0	0	0	0	0	0	0	0	0	1				37	570	TRUE
Dino_bin14_JDBLHJNN_04800NAD/NADP-dependentbetainealdehydedehydrogenase	1	1	1		1	1	1	1	0	1	0	0	0	0	1	0	0	0	0	1	0	0	0	3	3	3	31.527	297	297	0	6.1104	0	3	0	0	0	309570000	0	309570000	0	0	0	1				38	378	TRUE
Dino_bin14_JDBLHJNN_04849MembranelipoproteinTmpC	1	1	1		1	1	1	1	0	1	0	0	0	0	1	0	0	0	0	1	0	0	0	8.1	8.1	8.1	37.781	360	360	0.0045455	5.9857	0	8.1	0	0	0	731690	0	731690	0	0	0	1				39	277	TRUE
Dino_bin14_JDBLHJNN_06001HollidayjunctionATP-dependentDNAhelicaseRuvB	1	1	1		1	1	1	1	0	1	0	0	0	0	1	0	0	0	0	1	0	0	0	5.9	5.9	5.9	37.538	353	353	0.0077121	5.7907	0	5.9	0	0	0	21585000	0	21585000	0	0	0	1				40	441	TRUE
Dino_bin15_ICOFIHON_02527Ornithinecarbamoyltransferase	1	1	1		1	1	1	1	1	0	0	0	0	1	0	0	0	0	1	0	0	0	0	13.4	13.4	13.4	33.196	305	305	0.0072202	5.8753	13.4	0	0	0	0	19162000	19162000	0	0	0	0	1				42	42	TRUE
Dino_bin15_ICOFIHON_03463hypotheticalprotein	1	1	1		1	1	1	1	1	0	0	0	0	1	0	0	0	0	1	0	0	0	0	2.7	2.7	2.7	79.409	716	716	0.0066667	5.8416	2.7	0	0	0	0	0	0	0	0	0	0	1				44	57	TRUE
Dino_bin15_ICOFIHON_03494hypotheticalprotein	1	1	1		1	1	1	1	1	1	0	0	0	1	1	0	0	0	1	1	0	0	0	22.9	22.9	22.9	9.1191	83	83	0	6.1057	22.9	22.9	0	0	0	1459600000	1337800000	121810000	0	0	0	9				45	356	TRUE
Dino_bin16_FIFOGGBO_0008810kDachaperonin	2	2	2		1	2	2	2	2	0	0	0	0	2	0	0	0	0	2	0	0	0	0	34	34	34	10.565	100	100	0	15.046	34	0	0	0	0	227430000	227430000	0	0	0	0	4				46	548;577	True;True
Dino_bin16_FIFOGGBO_00336Leucine-,isoleucine-,valine-,threonine-,andalanine-Dino_bindingprotein	1	1	1		1	1	1	1	1	0	0	0	0	1	0	0	0	0	1	0	0	0	0	3.8	3.8	3.8	41.319	394	394	0.0043103	5.9562	3.8	0	0	0	0	0	0	0	0	0	0	1				47	104	TRUE
Dino_bin16_FIFOGGBO_00664Glutathione-independentformaldehydedehydrogenase	1	1	1		1	1	1	1	1	0	0	0	0	1	0	0	0	0	1	0	0	0	0	2.7	2.7	2.7	42.823	406	406	0	6.0607	2.7	0	0	0	0	18680000	18680000	0	0	0	0	1				48	574	TRUE
Dino_bin16_FIFOGGBO_00945ChromosomepartitionproteinSmc	1	1	1		1	1	1	1	0	1	0	0	0	0	1	0	0	0	0	1	0	0	0	0.9	0.9	0.9	113.09	1028	1028	0.0040816	5.932	0	0.9	0	0	0	0	0	0	0	0	0	1				49	504	TRUE
Dino_bin16_FIFOGGBO_01493hypotheticalprotein	1	1	1		1	1	1	1	1	0	0	0	0	1	0	0	0	0	1	0	0	0	0	13.4	13.4	13.4	10.262	97	97	0.0080645	5.9195	13.4	0	0	0	0	14738000	14738000	0	0	0	0	1				50	363	TRUE
Dino_bin16_FIFOGGBO_02125RiboflavinbiosynthesisproteinRibD	1	1	1		1	1	1	1	0	1	0	0	0	0	1	0	0	0	0	1	0	0	0	6.4	6.4	6.4	38.383	360	360	0.0081301	5.7988	0	6.4	0	0	0	6323400	0	6323400	0	0	0	1				51	334	TRUE
Dino_bin16_FIFOGGBO_02169PutativecoenzymeF420-dependentoxidoreductase	1	1	1		1	1	1	1	0	1	0	0	0	0	1	0	0	0	0	1	0	0	0	5.6	5.6	5.6	36.672	338	338	0.0074627	5.783	0	5.6	0	0	0	0	0	0	0	0	0	1				52	332	TRUE
Dino_bin16_FIFOGGBO_02193Beta-N-acetylhexosaminidase	1	1	1		1	1	1	1	1	0	0	0	0	1	0	0	0	0	1	0	0	0	0	3	3	3	63.223	573	573	0.0069444	5.773	3	0	0	0	0	0	0	0	0	0	0	1				53	86	TRUE
Dino_bin16_FIFOGGBO_02840hypotheticalprotein	1	1	1		1	1	1	1	1	0	0	0	0	1	0	0	0	0	1	0	0	0	0	7.5	7.5	7.5	23.527	213	213	0.0065076	5.7676	7.5	0	0	0	0	3391300	3391300	0	0	0	0	1				54	320	TRUE
Dino_bin16_FIFOGGBO_02910putativeL,D-transpeptidaseErfK/SrfK	1	1	1		1	1	1	1	1	0	0	0	0	1	0	0	0	0	1	0	0	0	0	4.6	4.6	4.6	39.732	368	368	0.0064516	5.8293	4.6	0	0	0	0	68919000	68919000	0	0	0	0	1				55	423	TRUE
Dino_bin16_FIFOGGBO_03134hypotheticalprotein	2	2	2		1	2	2	2	2	0	0	0	0	2	0	0	0	0	2	0	0	0	0	41.2	41.2	41.2	7.9388	80	80	0	185.24	41.2	0	0	0	0	108920000	108920000	0	0	0	0	6				56	467;468	True;True
Dino_bin16_FIFOGGBO_03468hypotheticalprotein	1	1	1		1	1	1	1	1	0	0	0	0	1	0	0	0	0	1	0	0	0	0	1.9	1.9	1.9	65.281	587	587	0	7.7425	1.9	0	0	0	0	16479000	16479000	0	0	0	0	1				57	470	TRUE
Dino_bin17_LOOLFEGJ_00321NADH-quinoneoxidoreductasesubunitH	1	1	1		1	1	1	1	0	1	0	0	0	0	1	0	0	0	0	1	0	0	0	6	6	6	36.068	333	333	0.0064655	5.7666	0	6	0	0	0	0	0	0	0	0	0	1				58	413	TRUE
Dino_bin17_LOOLFEGJ_03740hypotheticalprotein	1	1	1		1	1	1	1	0	1	0	0	0	0	1	0	0	0	0	1	0	0	0	28.3	28.3	28.3	6.8741	60	60	0.0082873	5.8009	0	28.3	0	0	0	0	0	0	0	0	0	1				59	323	TRUE
Dino_bin19_EGCOLHMO_00764hypotheticalprotein	1	1	1		1	1	1	1	1	0	0	0	0	1	0	0	0	0	1	0	0	0	0	4.8	4.8	4.8	22.902	210	210	0	6.3709	4.8	0	0	0	0	2057900000	2057900000	0	0	0	0	4				60	411	TRUE
Dino_bin19_EGCOLHMO_00960hypotheticalprotein	1	1	1		1	1	1	1	0	1	0	0	0	0	1	0	0	0	0	1	0	0	0	9.7	9.7	9.7	16.059	134	134	0.0044248	5.9647	0	9.7	0	0	0	3934800	0	3934800	0	0	0	1				61	339	TRUE
Dino_bin19_EGCOLHMO_01131Cyclicdehypoxanthinefutalosinesynthase	1	1	1		1	1	1	1	1	0	0	0	0	1	0	0	0	0	1	0	0	0	0	5.6	5.6	5.6	42.149	375	375	0.005698	5.8071	5.6	0	0	0	0	0	0	0	0	0	0	1				62	519	TRUE
Dino_bin19_EGCOLHMO_01641hypotheticalprotein	1	1	1		1	1	1	1	0	1	0	0	0	0	1	0	0	0	0	1	0	0	0	17.9	17.9	17.9	23.076	207	207	0.0061728	5.7614	0	17.9	0	0	0	3819800	0	3819800	0	0	0	1				63	186	TRUE
Dino_bin19_EGCOLHMO_02290hypotheticalprotein	1	1	1		1	1	1	1	0	0	0	0	1	0	0	0	0	1	0	0	0	0	1	3.4	3.4	3.4	68.158	586	586	0.0061602	5.7613	0	0	0	0	3.4	0	0	0	0	0	0	1				64	352	TRUE
Dino_bin19_EGCOLHMO_02299Copper-transportingP-typeATPase	1	1	1		1	1	1	1	1	0	0	0	0	1	0	0	0	0	1	0	0	0	0	32	32	32	5.7595	50	50	0.004717	6.0104	32	0	0	0	0	13095000	13095000	0	0	0	0	1				65	735	TRUE
Dino_bin19_EGCOLHMO_02454TranscriptionalrepressorNrdR	1	1	1		1	1	1	1	0	1	0	0	0	0	1	0	0	0	0	1	0	0	0	18.4	18.4	18.4	9.9152	87	87	0.0069767	5.7737	0	18.4	0	0	0	0	0	0	0	0	0	1				66	329	TRUE
Dino_bin19_EGCOLHMO_02650hypotheticalprotein	1	1	1		1	1	1	1	1	0	0	0	0	1	0	0	0	0	1	0	0	0	0	3.8	3.8	3.8	55.403	478	478	0.0069606	5.7733	3.8	0	0	0	0	0	0	0	0	0	0	1				67	209	TRUE
Dino_bin19_EGCOLHMO_02714hypotheticalprotein	1	1	1		1	1	1	1	0	1	0	0	0	0	1	0	0	0	0	1	0	0	0	3.7	3.7	3.7	29.012	246	246	0.0076923	5.7905	0	3.7	0	0	0	0	0	0	0	0	0	1				68	255	TRUE
Dino_bin19_EGCOLHMO_02879hypotheticalprotein	1	1	1		1	1	1	1	1	0	0	0	0	1	0	0	0	0	1	0	0	0	0	18.8	18.8	18.8	8.1311	69	69	0	6.2015	18.8	0	0	0	0	17228000	17228000	0	0	0	0	1				69	36	TRUE
Dino_bin19_EGCOLHMO_03324hypotheticalprotein	1	1	1		1	1	1	1	1	0	0	0	0	1	0	0	0	0	1	0	0	0	0	25.4	25.4	25.4	6.3779	59	59	0	6.521	25.4	0	0	0	0	10894000	10894000	0	0	0	0	1				70	600	TRUE
Dino_bin2__DHNLMKLN_00128hypotheticalprotein	1	1	1		1	1	1	1	0	1	0	0	0	0	1	0	0	0	0	1	0	0	0	9.4	9.4	9.4	24.174	213	213	0.0061983	5.7617	0	9.4	0	0	0	0	0	0	0	0	0	1				71	365	TRUE
Dino_bin2_DHNLMKLN_00741SignalrecognitionparticlereceptorFtsY	1	1	1		1	1	1	1	0	1	0	0	0	0	1	0	0	0	0	1	0	0	0	9.6	9.6	9.6	39.725	384	384	0.0068337	5.7718	0	9.6	0	0	0	0	0	0	0	0	0	1				72	623	TRUE
Dino_bin2_DHNLMKLN_02489hypotheticalprotein	1	1	1		1	1	1	1	1	0	0	0	0	1	0	0	0	0	1	0	0	0	0	9.7	9.7	9.7	17.375	155	155	0.007109	5.7754	9.7	0	0	0	0	100990000	100990000	0	0	0	0	1				74	333	TRUE
Dino_bin2_DHNLMKLN_03080Acyl-CoAdehydrogenase	1	1	1		1	1	1	1	1	0	0	0	0	1	0	0	0	0	1	0	0	0	0	3.6	3.6	3.6	38.007	365	365	0.008	5.7584	3.6	0	0	0	0	0	0	0	0	0	0	1				75	330	TRUE
Dino_bin2_DHNLMKLN_03249putativeaminotransferase	1	1	1		1	1	1	1	0	0	0	0	1	0	0	0	0	1	0	0	0	0	1	4.1	4.1	4.1	44.599	418	418	0.0065217	5.7677	0	0	0	0	4.1	0	0	0	0	0	0	1				76	567	TRUE
Dino_bin20_LHJAJAGP_00052putativecoldshockproteinA	1	1	1		1	1	1	1	1	0	0	0	0	1	0	0	0	0	1	0	0	0	0	25.4	25.4	25.4	7.2128	67	67	0	27.248	25.4	0	0	0	0	68691000	68691000	0	0	0	0	3				82	588	TRUE
Dino_bin20_LHJAJAGP_00056EsteraseEstB	1	1	1		1	1	1	1	1	0	0	0	0	1	0	0	0	0	1	0	0	0	0	2.9	2.9	2.9	41.396	385	385	0	6.0806	2.9	0	0	0	0	8648800	8648800	0	0	0	0	1				83	206	TRUE
Dino_bin20_LHJAJAGP_00303ATPsynthasesubunitbeta	1	1	1		1	1	1	1	1	0	0	0	0	1	0	0	0	0	1	0	0	0	0	3.9	3.9	3.9	52.674	482	482	0.006993	5.774	3.9	0	0	0	0	0	0	0	0	0	0	1				84	656	TRUE
Dino_bin20_LHJAJAGP_00503Caffeinedehydrogenasesubunitgamma	1	1	1		1	1	1	1	1	0	0	0	0	1	0	0	0	0	1	0	0	0	0	6.5	6.5	6.5	19.985	185	185	0.0063425	5.7637	6.5	0	0	0	0	0	0	0	0	0	0	1				85	658	TRUE
Dino_bin20_LHJAJAGP_00863hypotheticalprotein	5	5	2		1	5	5	2	5	0	0	0	0	5	0	0	0	0	2	0	0	0	0	92.9	92.9	62.2	10.333	98	98	0	188.44	92.9	0	0	0	0	403580000	403580000	0	0	0	0	11				86	201;362;682;694;712	True;True;True;True;True
Dino_bin20_LHJAJAGP_00992hypotheticalprotein	1	1	1		1	1	1	1	1	0	0	0	0	1	0	0	0	0	1	0	0	0	0	20	20	20	14.295	135	135	0.0079681	5.913	20	0	0	0	0	62132000	62132000	0	0	0	0	1				87	32	TRUE
Dino_bin20_LHJAJAGP_01069hypotheticalprotein	2	2	2		1	2	2	2	2	0	0	0	0	2	0	0	0	0	2	0	0	0	0	67.6	67.6	67.6	7.5502	68	68	0	12.228	67.6	0	0	0	0	23060000	23060000	0	0	0	0	2				88	41;44	True;True
Dino_bin31_NOIBPKBN_02555NADH-quinoneoxidoreductasesubunitD;Dino_bin20_LHJAJAGP_01207NADH-quinoneoxidoreductasesubunitD	1;1	1;1	1;1	;	2	1	1	1	1	0	0	0	0	1	0	0	0	0	1	0	0	0	0	7.1	7.1	7.1	51.457	467	467;475	0.0072816	5.779	7.1	0	0	0	0	34826000	34826000	0	0	0	0	1				90	290	TRUE
Dino_bin20_LHJAJAGP_01426hypotheticalprotein	1	1	1		1	1	1	1	1	0	0	0	0	1	0	0	0	0	1	0	0	0	0	8	8	8	19.846	188	188	0	9.0146	8	0	0	0	0	8423300	8423300	0	0	0	0	1				91	123	TRUE
Dino_bin20_LHJAJAGP_01434hypotheticalprotein	1	1	1		1	1	1	1	1	0	0	0	0	1	0	0	0	0	1	0	0	0	0	18.4	18.4	18.4	11.107	103	103	0.0064725	5.8297	18.4	0	0	0	0	0	0	0	0	0	0	2				92	296	TRUE
Dino_bin20_LHJAJAGP_01491hypotheticalprotein	3	3	3		1	3	3	3	3	0	0	0	0	3	0	0	0	0	3	0	0	0	0	88.7	88.7	88.7	5.3877	53	53	0	82.643	88.7	0	0	0	0	45325000	45325000	0	0	0	0	5				93	289;294;295	True;True;True
Dino_bin20_LHJAJAGP_01500Beta-carbonicanhydrase1;Dino_bin31_NOIBPKBN_03005Beta-carbonicanhydrase1	2;1	2;1	2;1	;	2	2	2	2	2	0	0	0	0	2	0	0	0	0	2	0	0	0	0	13.6	13.6	13.6	17.726	162	162;162	0	67.413	13.6	0	0	0	0	54318000	54318000	0	0	0	0	3				94	151;618	True;True
Dino_bin20_LHJAJAGP_01509hypotheticalprotein	1	1	1		1	1	1	1	1	0	0	0	0	1	0	0	0	0	1	0	0	0	0	7.9	7.9	7.9	14.468	140	140	0	6.0491	7.9	0	0	0	0	11810000	11810000	0	0	0	0	1				95	300	TRUE
Dino_bin20_LHJAJAGP_01599hypotheticalprotein	1	1	1		1	1	1	1	1	1	0	0	0	1	1	0	0	0	1	1	0	0	0	10.7	10.7	10.7	17.557	159	159	0	6.1316	10.7	10.7	0	0	0	13557000000	52989000	13504000000	0	0	0	9				96	462	TRUE
Dino_bin20_LHJAJAGP_01737hypotheticalprotein	1	1	1		1	1	1	1	1	0	0	0	0	1	0	0	0	0	1	0	0	0	0	15.7	15.7	15.7	25.516	230	230	0.0073171	5.7796	15.7	0	0	0	0	240680000	240680000	0	0	0	0	1				97	281	TRUE
Dino_bin20_LHJAJAGP_02379hypotheticalprotein	1	1	1		1	1	1	1	1	0	0	0	0	1	0	0	0	0	1	0	0	0	0	9.9	9.9	9.9	18.077	171	171	0	323.31	9.9	0	0	0	0	0	0	0	0	0	0	1				98	28	TRUE
Dino_bin20_LHJAJAGP_02492Methanoldehydrogenaseactivator	1	1	1		1	1	1	1	0	1	0	0	0	0	1	0	0	0	0	1	0	0	0	7.9	7.9	7.9	21.929	190	190	0	6.0886	0	7.9	0	0	0	24584000	0	24584000	0	0	0	3				100	387	TRUE
Dino_bin31_NOIBPKBN_00513hypotheticalprotein;Dino_bin20_LHJAJAGP_02608hypotheticalprotein	1;1	1;1	1;1	;	2	1	1	1	1	0	0	0	0	1	0	0	0	0	1	0	0	0	0	8.8	8.8	8.8	18.534	171	171;171	0	37.599	8.8	0	0	0	0	9481400	9481400	0	0	0	0	1				101	0	TRUE
Dino_bin20_LHJAJAGP_02811Streptogrisin-D	1	1	1		1	1	1	1	1	0	0	0	0	1	0	0	0	0	1	0	0	0	0	4.9	4.9	4.9	34.598	344	344	0	34.16	4.9	0	0	0	0	0	0	0	0	0	0	1				102	92	TRUE
Dino_bin20_LHJAJAGP_02948Carbonmonoxidedehydrogenasemediumchain	1	1	1		1	1	1	1	1	0	0	0	0	1	0	0	0	0	1	0	0	0	0	9.8	9.8	9.8	29.54	286	286	0	6.8214	9.8	0	0	0	0	2188500	2188500	0	0	0	0	2				103	555	TRUE
Dino_bin20_LHJAJAGP_02949Carbonmonoxidedehydrogenaselargechain	1	1	1		1	1	1	1	1	0	0	0	0	1	0	0	0	0	1	0	0	0	0	1.8	1.8	1.8	87.743	823	823	0	6.2665	1.8	0	0	0	0	3840500	3840500	0	0	0	0	1				104	626	TRUE
Dino_bin20_LHJAJAGP_031163-oxoacyl-[acyl-carrier-protein]synthase3	1	1	1		1	1	1	1	0	1	0	0	0	0	1	0	0	0	0	1	0	0	0	5.5	5.5	5.5	33.871	330	330	0.0079156	5.7942	0	5.5	0	0	0	19195000	0	19195000	0	0	0	1				105	126	TRUE
Dino_bin20_LHJAJAGP_0323610kDachaperonin	4	3	3		1	4	3	3	4	0	0	0	0	3	0	0	0	0	3	0	0	0	0	66.3	54.1	54.1	10.435	98	98	0	23.412	66.3	0	0	0	0	93227000	93227000	0	0	0	0	4				106	239;670;692;740	True;True;True;False
Dino_bin20_LHJAJAGP_03656hypotheticalprotein	2	2	2		1	2	2	2	2	0	0	0	0	2	0	0	0	0	2	0	0	0	0	46.3	46.3	46.3	8.7957	82	82	0	16.632	46.3	0	0	0	0	516650000	516650000	0	0	0	0	5				107	111;630	True;True
Dino_bin20_LHJAJAGP_03718Ferredoxin-1	1	1	1		1	1	1	1	1	0	0	0	0	1	0	0	0	0	1	0	0	0	0	20.6	20.6	20.6	6.6673	63	63	0	6.4845	20.6	0	0	0	0	11475000	11475000	0	0	0	0	1				108	705	TRUE
Dino_bin20_LHJAJAGP_03966putativecysteinedesulfurase	1	1	1		1	1	1	1	1	1	0	0	0	1	1	0	0	0	1	1	0	0	0	4.4	4.4	4.4	46.069	430	430	0.0071685	5.8733	4.4	4.4	0	0	0	81765000	51382000	30384000	0	0	0	3				109	401	TRUE
Dino_bin20_LHJAJAGP_04086hypotheticalprotein	1	1	1		1	1	1	1	0	0	0	0	1	0	0	0	0	1	0	0	0	0	1	13.6	13.6	13.6	11.566	103	103	0	6.5226	0	0	0	0	13.6	20152000	0	0	0	0	20152000	1				110	440	TRUE
Dino_bin20_LHJAJAGP_04320hypotheticalprotein	1	1	1		1	1	1	1	1	0	0	0	0	1	0	0	0	0	1	0	0	0	0	2.1	2.1	2.1	114.88	1024	1024	0.0076046	5.8893	2.1	0	0	0	0	0	0	0	0	0	0	1				112	274	TRUE
Dino_bin31_NOIBPKBN_01513hypotheticalprotein;Dino_bin20_LHJAJAGP_04522hypotheticalprotein;Dino_bin55_MNIFMNMH_01635hypotheticalprotein;Dino_bin41_OGEPBNNG_02519hypotheticalprotein;Dino_bin4_LKEIPNOP_00304hypotheticalprotein;Dino_bin25_JHICOKGM_06342hypotheticalprotein;Dino_bin22_ODBIGGNK_05462hypotheticalprotein;Dino_bin21_LMHDJEGE_03647hypotheticalprotein;Dino_bin2_Dino_bin29_DHNLMKLN_03552hypot…	2;2;1;1;1;1;1;1;1;1;1;1	2;2;1;1;1;1;1;1;1;1;1;1	2;2;1;1;1;1;1;1;1;1;1;1	;;;;;;;;;;;	12	2	2	2	2	0	0	0	0	2	0	0	0	0	2	0	0	0	0	58.2	58.2	58.2	5.7356	55	55;55;55;55;55;55;55;55;55;55;55;65	0	115.75	58.2	0	0	0	0	294090000	294090000	0	0	0	0	5				113	301;633	True;True
Dino_bin20_LHJAJAGP_04553hypotheticalprotein	1	1	1		1	1	1	1	0	1	0	0	0	0	1	0	0	0	0	1	0	0	0	19.4	19.4	19.4	11.341	103	103	0.0062696	5.8228	0	19.4	0	0	0	3272100	0	3272100	0	0	0	1				114	87	TRUE
Dino_bin20_LHJAJAGP_05019hypotheticalprotein	1	1	1		1	1	1	1	1	0	0	0	0	1	0	0	0	0	1	0	0	0	0	12.3	12.3	12.3	16.481	154	154	0	323.31	12.3	0	0	0	0	19676000	19676000	0	0	0	0	1				115	557	TRUE
Dino_bin20_LHJAJAGP_05020Quinoproteinethanoldehydrogenase	1	1	1		1	1	1	1	1	0	0	0	0	1	0	0	0	0	1	0	0	0	0	2	2	2	61.709	562	562	0	10.423	2	0	0	0	0	15741000	15741000	0	0	0	0	1				116	629	TRUE
Dino_bin20_LHJAJAGP_05156hypotheticalprotein;Dino_bin29_DFIIBCEH_03855hypotheticalprotein	1;1	1;1	1;1	;	2	1	1	1	1	0	0	0	0	1	0	0	0	0	1	0	0	0	0	10.6	10.6	10.6	19.235	188	188;381	0	7.3703	10.6	0	0	0	0	0	0	0	0	0	0	1				117	634	TRUE
Dino_bin57_EBPKECLI_04742hypotheticalprotein;Dino_bin20_LHJAJAGP_05392hypotheticalprotein	1;1	1;1	1;1	;	2	1	1	1	1	0	0	0	0	1	0	0	0	0	1	0	0	0	0	11.5	11.5	11.5	9.1899	87	87;116	0	8.0221	11.5	0	0	0	0	33685000	33685000	0	0	0	0	1				118	122	TRUE
Dino_bin21_LMHDJEGE_00317Putative3-oxopropanoatedehydrogenase	1	1	1		1	1	1	1	0	1	0	0	0	0	1	0	0	0	0	1	0	0	0	3.8	3.8	3.8	52.485	497	497	0.005988	5.8164	0	3.8	0	0	0	910880	0	910880	0	0	0	1				119	398	TRUE
Dino_bin21_LMHDJEGE_00928Carbonmonoxidedehydrogenaselargechain	1	1	1		1	1	1	1	0	0	0	0	1	0	0	0	0	1	0	0	0	0	1	0.9	0.9	0.9	79.57	754	754	0	6.181	0	0	0	0	0.9	14572000	0	0	0	0	14572000	1				120	409	TRUE
Dino_bin21_LMHDJEGE_02744CarboxylesteraseNlhH	1	1	1		1	1	1	1	1	1	0	0	0	1	1	0	0	0	1	1	0	0	0	6.3	6.3	6.3	32.646	303	303	0	6.2789	6.3	6.3	0	0	0	26468000	11059000	15410000	0	0	0	2				121	179	TRUE
Dino_bin21_LMHDJEGE_02872hypotheticalprotein	1	1	1		1	1	1	1	1	0	0	0	0	1	0	0	0	0	1	0	0	0	0	6.8	6.8	6.8	35.363	322	322	0	6.0665	6.8	0	0	0	0	106950000	106950000	0	0	0	0	3				122	451	TRUE
Dino_bin21_LMHDJEGE_04279Sirohydrochlorincobaltochelatase	1	1	1		1	1	1	1	0	1	0	0	0	0	1	0	0	0	0	1	0	0	0	12.5	12.5	12.5	27.986	264	264	0.0063291	5.8254	0	12.5	0	0	0	0	0	0	0	0	0	1				123	291	TRUE
Dino_bin22_ODBIGGNK_00413S-adenosylmethioninesynthase	1	1	1		1	1	1	1	1	0	0	0	0	1	0	0	0	0	1	0	0	0	0	4.8	4.8	4.8	42.444	397	397	0	42.696	4.8	0	0	0	0	0	0	0	0	0	0	1				125	227	TRUE
Dino_bin22_ODBIGGNK_00483Superoxidedismutase[Mn]	1	1	1		1	1	1	1	1	0	0	0	0	1	0	0	0	0	1	0	0	0	0	9.7	9.7	9.7	23.277	207	207	0	7.9645	9.7	0	0	0	0	0	0	0	0	0	0	1				126	197	TRUE
Dino_bin22_ODBIGGNK_00960Nucleoid-associatedprotein	1	1	1		1	1	1	1	1	0	0	0	0	1	0	0	0	0	1	0	0	0	0	11.6	11.6	11.6	11.43	112	112	0	8.2355	11.6	0	0	0	0	6315600	6315600	0	0	0	0	1				128	73	TRUE
Dino_bin22_ODBIGGNK_01265Leucine-responsiveregulatoryprotein	1	1	1		1	1	1	1	0	1	0	0	0	0	1	0	0	0	0	1	0	0	0	11.6	11.6	11.6	16.506	146	146	0.0042017	5.9395	0	11.6	0	0	0	23957000	0	23957000	0	0	0	1				129	327	TRUE
Dino_bin22_ODBIGGNK_01973hypotheticalprotein	1	1	1		1	1	1	1	1	0	0	0	0	1	0	0	0	0	1	0	0	0	0	8	8	8	19.385	187	187	0	83.088	8	0	0	0	0	0	0	0	0	0	0	1				130	269	TRUE
Dino_bin22_ODBIGGNK_02015Resuscitation-promotingfactorRpf2	1	1	1		1	1	1	1	1	0	0	0	0	1	0	0	0	0	1	0	0	0	0	3.5	3.5	3.5	37.801	347	347	0.005848	5.8113	3.5	0	0	0	0	664730	664730	0	0	0	0	1				131	554	TRUE
Dino_bin22_ODBIGGNK_02539hypotheticalprotein	1	1	1		1	1	1	1	1	0	0	0	0	1	0	0	0	0	1	0	0	0	0	10.8	10.8	10.8	8.9181	83	83	0	6.0698	10.8	0	0	0	0	0	0	0	0	0	0	1				132	113	TRUE
Dino_bin22_ODBIGGNK_02825HTH-typetranscriptionalrepressorRspR	1	1	1		1	1	1	1	1	0	0	0	0	1	0	0	0	0	1	0	0	0	0	10.1	10.1	10.1	25.014	227	227	0.0069686	5.8568	10.1	0	0	0	0	5363700	5363700	0	0	0	0	1				133	405	TRUE
Dino_bin22_ODBIGGNK_03004hypotheticalprotein	2	2	2		1	2	2	2	2	0	0	0	0	2	0	0	0	0	2	0	0	0	0	61.5	61.5	61.5	6.9686	65	65	0	208.78	61.5	0	0	0	0	0	0	0	0	0	0	2				134	106;721	True;True
Dino_bin24_CKONCNBH_01986Glycerolkinase;Dino_bin22_ODBIGGNK_03075Glycerolkinase	1;1	1;1	1;1	;	2	1	1	1	1	0	0	0	0	1	0	0	0	0	1	0	0	0	0	3	3	3	54.905	505	505;505	0	11.825	3	0	0	0	0	0	0	0	0	0	0	1				135	12	TRUE
Dino_bin22_ODBIGGNK_03485RibosomalRNAsmallsubunitmethyltransferaseG	1	1	1		1	1	1	1	0	1	0	0	0	0	1	0	0	0	0	1	0	0	0	5.6	5.6	5.6	22.892	216	216	0.007732	5.7908	0	5.6	0	0	0	3496200	0	3496200	0	0	0	1				136	383	TRUE
Dino_bin22_ODBIGGNK_03811Biotincarboxylcarrierproteinofacetyl-CoAcarboxylase	1	1	1		1	1	1	1	1	0	0	0	0	1	0	0	0	0	1	0	0	0	0	9.6	9.6	9.6	17.451	166	166	0.0062305	5.8213	9.6	0	0	0	0	0	0	0	0	0	0	1				137	373	TRUE
Dino_bin22_ODBIGGNK_03900SmallribosomalsubunitbiogenesisGTPaseRsgA	1	1	1		1	1	1	1	0	1	0	0	0	0	1	0	0	0	0	1	0	0	0	4.8	4.8	4.8	35.217	331	331	0.0069204	5.8557	0	4.8	0	0	0	1071400	0	1071400	0	0	0	1				138	455	TRUE
Dino_bin22_ODBIGGNK_040811-hydroxy-2-naphthoate1,2-dioxygenasee	1	1	1		1	1	1	1	1	0	0	0	0	1	0	0	0	0	1	0	0	0	0	7.6	7.6	7.6	20.066	172	172	0	11.959	7.6	0	0	0	0	5674000	5674000	0	0	0	0	1				139	88	TRUE
Dino_bin22_ODBIGGNK_04421hypotheticalprotein	2	2	2		1	2	2	2	2	0	0	0	0	2	0	0	0	0	2	0	0	0	0	35.4	35.4	35.4	8.5266	79	79	0	26.698	35.4	0	0	0	0	28319000	28319000	0	0	0	0	3				140	25;187	True;True
Dino_bin22_ODBIGGNK_04676putativeABCtransporterATP-Dino_bindingprotein	1	1	1		1	1	1	1	0	1	0	0	0	0	1	0	0	0	0	1	0	0	0	3	3	3	63.331	595	595	0.0048077	6.0276	0	3	0	0	0	5845700	0	5845700	0	0	0	2				141	569	TRUE
Dino_bin22_ODBIGGNK_05675hypotheticalprotein	2	2	2		1	2	2	2	2	0	0	0	0	2	0	0	0	0	2	0	0	0	0	45.5	45.5	45.5	10.334	99	99	0	112.74	45.5	0	0	0	0	180340000	180340000	0	0	0	0	2				142	203;516	True;True
Dino_bin23_DIDCOJEL_00457hypotheticalprotein	1	1	1		1	1	1	1	0	0	0	0	1	0	0	0	0	1	0	0	0	0	1	15.2	15.2	15.2	15.204	151	151	0	6.2364	0	0	0	0	15.2	16473000	0	0	0	0	16473000	1				143	708	TRUE
Dino_bin23_DIDCOJEL_0065410kDachaperonin	1	1	1		1	1	1	1	1	0	0	0	0	1	0	0	0	0	1	0	0	0	0	12.2	12.2	12.2	10.544	98	98	0	25.454	12.2	0	0	0	0	0	0	0	0	0	0	1				144	723	TRUE
Dino_bin23_DIDCOJEL_01074hypotheticalprotein	1	1	1		1	1	1	1	0	1	0	0	0	0	1	0	0	0	0	1	0	0	0	17.8	17.8	17.8	10.429	101	101	0.0061475	5.7612	0	17.8	0	0	0	0	0	0	0	0	0	1				145	376	TRUE
Dino_bin23_DIDCOJEL_02353Ribosome-recyclingfactor	1	1	1		1	1	1	1	0	1	0	0	0	0	1	0	0	0	0	1	0	0	0	8.1	8.1	8.1	20.709	185	185	0.0070093	5.7742	0	8.1	0	0	0	10336000	0	10336000	0	0	0	1				146	348	TRUE
Dino_bin23_DIDCOJEL_02455hypotheticalprotein	1	1	1		1	1	1	1	0	1	0	0	0	0	1	0	0	0	0	1	0	0	0	8.9	8.9	8.9	20.658	190	190	0.0070423	5.7745	0	8.9	0	0	0	0	0	0	0	0	0	1				147	422	TRUE
Dino_bin33_FGBLDDID_03848AcetolactatesynthaselargesubunitIlvG;Dino_bin23_DIDCOJEL_03148AcetolactatesynthaselargesubunitIlvG	1;1	1;1	1;1	;	2	1	1	1	1	0	0	0	0	1	0	0	0	0	1	0	0	0	0	3.1	3.1	3.1	61.487	574	574;575	0.0082192	5.7996	3.1	0	0	0	0	11149000	11149000	0	0	0	0	1				148	343	TRUE
Dino_bin23_DIDCOJEL_03567hypotheticalprotein	1	1	1		1	1	1	1	1	0	0	0	0	1	0	0	0	0	1	0	0	0	0	4.5	4.5	4.5	43.67	402	402	0.0059172	5.8142	4.5	0	0	0	0	0	0	0	0	0	0	1				149	400	TRUE
Dino_bin24_CKONCNBH_00175Cytochromeb6-fcomplexiron-sulfursubunit1	1	1	1		1	1	1	1	1	0	0	0	0	1	0	0	0	0	1	0	0	0	0	5.2	5.2	5.2	29.229	271	271	0	6.4718	5.2	0	0	0	0	0	0	0	0	0	0	1				151	701	TRUE
Dino_bin24_CKONCNBH_00295Superoxidedismutase[Mn]	1	1	1		1	1	1	1	1	0	0	0	0	1	0	0	0	0	1	0	0	0	0	6.4	6.4	6.4	22.535	203	203	0	9.0921	6.4	0	0	0	0	23024000	23024000	0	0	0	0	1				152	146	TRUE
Dino_bin24_CKONCNBH_00585ChromosomepartitionproteinSmc	1	1	1		1	1	1	1	0	0	0	0	1	0	0	0	0	1	0	0	0	0	1	1.1	1.1	1.1	150.75	1393	1393	0.0077519	5.8996	0	0	0	0	1.1	93238000	0	0	0	0	93238000	1				153	264	TRUE
Dino_bin24_CKONCNBH_00613Single-strandedDNA-Dino_bindingprotein	1	1	1		1	1	1	1	0	1	0	0	0	0	1	0	0	0	0	1	0	0	0	13.2	13.2	13.2	16.938	152	152	0.0083102	5.8017	0	13.2	0	0	0	226000	0	226000	0	0	0	1				154	316	TRUE
Dino_bin24_CKONCNBH_01074hypotheticalprotein	1	1	1		1	1	1	1	1	0	0	0	0	1	0	0	0	0	1	0	0	0	0	3.5	3.5	3.5	53.481	487	487	0.0041494	5.9367	3.5	0	0	0	0	0	0	0	0	0	0	1				156	480	TRUE
Dino_bin24_CKONCNBH_0112560kDachaperonin2	1	1	1		1	1	1	1	1	0	0	0	0	1	0	0	0	0	1	0	0	0	0	2.2	2.2	2.2	58.074	547	547	0	12.194	2.2	0	0	0	0	0	0	0	0	0	0	1				157	485	TRUE
Dino_bin24_CKONCNBH_0112610kDachaperonin	1	1	1		1	1	1	1	1	0	0	0	0	1	0	0	0	0	1	0	0	0	0	14.7	14.7	14.7	10.968	102	102	0	9.0626	14.7	0	0	0	0	22540000	22540000	0	0	0	0	1				158	217	TRUE
Dino_bin24_CKONCNBH_01331hypotheticalprotein	1	1	1		1	1	1	1	1	0	0	0	0	1	0	0	0	0	1	0	0	0	0	21.4	21.4	21.4	7.2509	70	70	0	16.975	21.4	0	0	0	0	0	0	0	0	0	0	1				159	21	TRUE
Dino_bin24_CKONCNBH_01440hypotheticalprotein	2	2	2		1	2	2	2	2	0	0	0	0	2	0	0	0	0	2	0	0	0	0	57.6	57.6	57.6	10.394	99	99	0	18.142	57.6	0	0	0	0	233170000	233170000	0	0	0	0	5				160	681;684	True;True
Dino_bin24_CKONCNBH_01568Spermidine/putrescineimportATP-Dino_bindingproteinPotA	1	1	1		1	1	1	1	0	1	0	0	0	0	1	0	0	0	0	1	0	0	0	5.3	5.3	5.3	42.999	398	398	0.0080214	5.7967	0	5.3	0	0	0	0	0	0	0	0	0	1				161	458	TRUE
Dino_bin24_CKONCNBH_01604hypotheticalprotein	2	2	2		1	2	2	2	2	0	0	0	0	2	0	0	0	0	2	0	0	0	0	18.2	18.2	18.2	21.837	209	209	0	44.942	18.2	0	0	0	0	8059800	8059800	0	0	0	0	3				162	128;678	True;True
Dino_bin24_CKONCNBH_01665hypotheticalprotein	1	1	1		1	1	1	1	1	0	0	0	0	1	0	0	0	0	1	0	0	0	0	5.8	5.8	5.8	38.598	364	364	0	7.7091	5.8	0	0	0	0	11111000	11111000	0	0	0	0	3				163	108	TRUE
Dino_bin24_CKONCNBH_01835hypotheticalprotein	1	1	1		1	1	1	1	1	0	0	0	0	1	0	0	0	0	1	0	0	0	0	13.4	13.4	13.4	10.463	97	97	0	6.0357	13.4	0	0	0	0	67872000	67872000	0	0	0	0	1				164	24	TRUE
Dino_bin24_CKONCNBH_02157Acetyl-coenzymeAsynthetase	1	1	1		1	1	1	1	1	0	0	0	0	1	0	0	0	0	1	0	0	0	0	3.1	3.1	3.1	70.472	647	647	0.008016	5.7585	3.1	0	0	0	0	0	0	0	0	0	0	1				165	382	TRUE
Dino_bin24_CKONCNBH_02271Imidazolonepropionase	1	1	1		1	1	1	1	0	1	0	0	0	0	1	0	0	0	0	1	0	0	0	9.6	9.6	9.6	40.729	397	397	0.0063291	5.7635	0	9.6	0	0	0	2700700	0	2700700	0	0	0	1				166	11	TRUE
Dino_bin24_CKONCNBH_02299hypotheticalprotein	1	1	1		1	1	1	1	1	0	0	0	0	1	0	0	0	0	1	0	0	0	0	18.8	18.8	18.8	6.9508	64	64	0	6.7592	18.8	0	0	0	0	13593000	13593000	0	0	0	0	1				167	667	TRUE
Dino_bin24_CKONCNBH_02621NucleaseSbcCDsubunitC	1	1	1		1	1	1	1	0	0	0	0	1	0	0	0	0	1	0	0	0	0	1	6.1	6.1	6.1	24.691	228	228	0.007335	5.7796	0	0	0	0	6.1	10935000	0	0	0	0	10935000	1				168	335	TRUE
Dino_bin24_CKONCNBH_02826hypotheticalprotein	1	1	1		1	1	1	1	1	0	0	0	0	1	0	0	0	0	1	0	0	0	0	3	3	3	73.468	673	673	0	6.269	3	0	0	0	0	0	0	0	0	0	0	1				169	503	TRUE
Dino_bin24_CKONCNBH_029412-halobenzoate1,2-dioxygenasesmallsubunit	1	1	1		1	1	1	1	0	1	0	0	0	0	1	0	0	0	0	1	0	0	0	10.4	10.4	10.4	19.983	173	173	0	6.0456	0	10.4	0	0	0	4619800000	0	4619800000	0	0	0	12				170	628	TRUE
Dino_bin24_CKONCNBH_02953hypotheticalprotein	2	2	2		1	2	2	2	2	0	0	0	0	2	0	0	0	0	2	0	0	0	0	7.5	7.5	7.5	40.309	386	386	0	12.189	7.5	0	0	0	0	6871200	6871200	0	0	0	0	2				171	168;549	True;True
Dino_bin24_CKONCNBH_03136 Aminopeptidase	2	2	2		1	2	2	2	2	0	0	0	0	2	0	0	0	0	2	0	0	0	0	4.4	4.4	4.4	50.208	477	477	0	13.827	4.4	0	0	0	0	15028000	15028000	0	0	0	0	2				172	680;713	True;True
Dino_bin24_CKONCNBH_03203ModulatorofFtsHproteaseHflK	1	1	1		1	1	1	1	1	0	0	0	0	1	0	0	0	0	1	0	0	0	0	4.9	4.9	4.9	29.481	268	268	0	11.94	4.9	0	0	0	0	4048300	4048300	0	0	0	0	2				173	213	TRUE
Dino_bin24_CKONCNBH_03205ColdshockproteinCspC	1	1	1		1	1	1	1	1	0	0	0	0	1	0	0	0	0	1	0	0	0	0	15.2	15.2	15.2	7.0368	66	66	0.0059701	5.8152	15.2	0	0	0	0	19541000	19541000	0	0	0	0	1				174	673	TRUE
Dino_bin24_CKONCNBH_03229hypotheticalprotein	1	1	1		1	1	1	1	0	1	0	0	0	0	1	0	0	0	0	1	0	0	0	10.7	10.7	10.7	11.41	103	103	0.0078125	5.9028	0	10.7	0	0	0	23824000	0	23824000	0	0	0	1				175	546	TRUE
Dino_bin24_CKONCNBH_03585OligopeptidetransportATP-Dino_bindingproteinOppF	1	1	1		1	1	1	1	0	1	0	0	0	0	1	0	0	0	0	1	0	0	0	5.9	5.9	5.9	30.48	269	269	0.0073529	5.7799	0	5.9	0	0	0	817180	0	817180	0	0	0	1				176	445	TRUE
Dino_bin24_CKONCNBH_03595hypotheticalprotein	1	1	1		1	1	1	1	1	0	0	0	0	1	0	0	0	0	1	0	0	0	0	30.3	30.3	30.3	7.226	66	66	0	54.115	30.3	0	0	0	0	0	0	0	0	0	0	1				177	54	TRUE
Dino_bin25_JHICOKGM_00103Universalstressprotein	1	1	1		1	1	1	1	0	1	0	0	0	0	1	0	0	0	0	1	0	0	0	4.8	4.8	4.8	33.395	310	310	0.006135	5.8195	0	4.8	0	0	0	11530000	0	11530000	0	0	0	2				178	370	TRUE
Dino_bin25_JHICOKGM_01557hypotheticalprotein	1	1	1		1	1	1	1	0	1	0	0	0	0	1	0	0	0	0	1	0	0	0	23.6	23.6	23.6	8.1862	72	72	0.006865	5.7725	0	23.6	0	0	0	2655700	0	2655700	0	0	0	1				179	460	TRUE
Dino_bin25_JHICOKGM_04534TaurineimportATP-Dino_bindingproteinTauB	1	1	1		1	1	1	1	1	1	0	0	0	1	1	0	0	0	1	1	0	0	0	5.7	5.7	5.7	32.17	296	296	0.0056497	5.8058	5.7	5.7	0	0	0	0	0	0	0	0	0	2				180	96	TRUE
Dino_bin25_JHICOKGM_05848hypotheticalprotein	1	1	1		1	1	1	1	1	0	0	0	0	1	0	0	0	0	1	0	0	0	0	21.1	21.1	21.1	9.8479	90	90	0.0083333	5.8032	21.1	0	0	0	0	0	0	0	0	0	0	1				181	733	TRUE
Dino_bin25_JHICOKGM_058838-amino-7-oxononanoatesynthase	1	1	1		1	1	1	1	1	0	0	0	0	1	0	0	0	0	1	0	0	0	0	4	4	4	39.072	379	379	0.0043478	5.9585	4	0	0	0	0	0	0	0	0	0	0	1				182	450	TRUE
Dino_bin25_JHICOKGM_06401hypotheticalprotein	1	1	1		1	1	1	1	0	1	0	0	0	0	1	0	0	0	0	1	0	0	0	5.6	5.6	5.6	23.27	215	215	0.0068807	5.7728	0	5.6	0	0	0	58135000	0	58135000	0	0	0	1				184	453	TRUE
Dino_bin25_JHICOKGM_06440putativeABCtransporterATP-Dino_bindingproteinYbiT	1	1	1		1	1	1	1	0	1	0	0	0	0	1	0	0	0	0	1	0	0	0	3.5	3.5	3.5	59.371	542	542	0.00625	5.8221	0	3.5	0	0	0	0	0	0	0	0	0	2				185	344	TRUE
Dino_bin25_JHICOKGM_064503-oxo-5-alpha-steroid4-dehydrogenase	1	1	1		1	1	1	1	1	0	0	0	0	1	0	0	0	0	1	0	0	0	0	2.1	2.1	2.1	55.652	528	528	0.0074906	5.8832	2.1	0	0	0	0	9470600	9470600	0	0	0	0	1				186	652	TRUE
Dino_bin25_JHICOKGM_06663RiboseimportATP-Dino_bindingproteinRbsA	1	1	1		1	1	1	1	0	1	0	0	0	0	1	0	0	0	0	1	0	0	0	3.8	3.8	3.8	53.546	503	503	0.0076628	5.8921	0	3.8	0	0	0	81165000	0	81165000	0	0	0	1				187	31	TRUE
Dino_bin25_JHICOKGM_07219hypotheticalprotein	1	1	1		1	1	1	1	0	1	0	0	0	0	1	0	0	0	0	1	0	0	0	14.4	14.4	14.4	15.417	139	139	0.0068729	5.8551	0	14.4	0	0	0	55792000	0	55792000	0	0	0	1				188	665	TRUE
Dino_bin25_JHICOKGM_07637hypotheticalprotein	1	1	1		1	1	1	1	0	1	0	0	0	0	1	0	0	0	0	1	0	0	0	7.6	7.6	7.6	25.816	237	237	0	6.1738	0	7.6	0	0	0	31757000	0	31757000	0	0	0	1				189	66	TRUE
Dino_bin26_GPKNNGLP_00527HydroxyacylglutathionehydrolaseGloC	1	1	1		1	1	1	1	1	0	0	0	0	1	0	0	0	0	1	0	0	0	0	5.3	5.3	5.3	31.036	283	283	0.0072993	5.7793	5.3	0	0	0	0	147530000	147530000	0	0	0	0	1				190	412	TRUE
Dino_bin26_GPKNNGLP_01608Blue-light-activatedprotein	1	1	1		1	1	1	1	0	0	0	0	1	0	0	0	0	1	0	0	0	0	1	2.7	2.7	2.7	84.968	769	769	0.0044643	5.9688	0	0	0	0	2.7	92419000	0	0	0	0	92419000	1				191	244	TRUE
Dino_bin26_GPKNNGLP_02044Nitrogenassimilationregulatoryprotein	1	1	1		1	1	1	1	0	1	0	0	0	0	1	0	0	0	0	1	0	0	0	9.7	9.7	9.7	22.779	207	207	0.0080429	5.7967	0	9.7	0	0	0	0	0	0	0	0	0	1				192	421	TRUE
Dino_bin26_GPKNNGLP_02085hypotheticalprotein	1	1	1		1	1	1	1	0	0	0	0	1	0	0	0	0	1	0	0	0	0	1	21.1	21.1	21.1	11.91	109	109	0.0072464	5.8779	0	0	0	0	21.1	80415000	0	0	0	0	80415000	1				193	582	TRUE
Dino_bin26_GPKNNGLP_02784hypotheticalprotein;Dino_bin26_GPKNNGLP_02137hypotheticalprotein	1;1	1;1	1;1	;	2	1	1	1	0	1	0	0	0	0	1	0	0	0	0	1	0	0	0	4.8	4.8	4.8	25.717	227	227;287	0.0045662	5.9926	0	4.8	0	0	0	11213000	0	11213000	0	0	0	1				194	256	TRUE
Dino_bin26_GPKNNGLP_02314hypotheticalprotein	1	1	1		1	1	1	1	0	1	0	0	0	0	1	0	0	0	0	1	0	0	0	3.9	3.9	3.9	19.965	179	179	0	6.1363	0	3.9	0	0	0	2335600	0	2335600	0	0	0	1				195	443	TRUE
Dino_bin26_GPKNNGLP_025202-oxoglutaratecarboxylasesmallsubunit	1	1	1		1	1	1	1	1	0	0	0	0	1	0	0	0	0	1	0	0	0	0	4	4	4	51.938	472	472	0.0079681	5.7582	4	0	0	0	0	0	0	0	0	0	0	1				196	182	TRUE
Dino_bin26_GPKNNGLP_02740AntitoxinYefM	1	1	1		1	1	1	1	0	1	0	0	0	0	1	0	0	0	0	1	0	0	0	22.9	22.9	22.9	9.1194	83	83	0.0072115	5.7782	0	22.9	0	0	0	0	0	0	0	0	0	1				197	326	TRUE
Dino_bin26_GPKNNGLP_02813hypotheticalprotein	1	1	1		1	1	1	1	1	0	0	0	0	1	0	0	0	0	1	0	0	0	0	12.4	12.4	12.4	14.071	129	129	0.0071429	5.7764	12.4	0	0	0	0	0	0	0	0	0	0	1				198	221	TRUE
Dino_bin29_DFIIBCEH_01525Acyl-CoAdehydrogenase	1	1	1		1	1	1	1	0	1	0	0	0	0	1	0	0	0	0	1	0	0	0	5.7	5.7	5.7	43.48	384	384	0.007371	5.7802	0	5.7	0	0	0	20559000	0	20559000	0	0	0	1				201	148	TRUE
Dino_bin29_DFIIBCEH_01625Delta(1)-pyrroline-2-carboxylatereductase	1	1	1		1	1	1	1	0	1	0	0	0	0	1	0	0	0	0	1	0	0	0	4.4	4.4	4.4	40.664	362	362	0	6.1455	0	4.4	0	0	0	921440000	0	921440000	0	0	0	2				202	492	TRUE
Dino_bin29_DFIIBCEH_02727hypotheticalprotein	1	1	1		1	1	1	1	1	0	0	0	0	1	0	0	0	0	1	0	0	0	0	21.4	21.4	21.4	9.0543	84	84	0.0075949	5.7862	21.4	0	0	0	0	0	0	0	0	0	0	1				203	116	TRUE
Dino_bin30_OCCJAADC_00344hypotheticalprotein	1	1	1		1	1	1	1	0	0	0	1	0	0	0	0	1	0	0	0	0	1	0	11.7	11.7	11.7	33.828	309	309	0.0069284	5.773	0	0	0	11.7	0	0	0	0	0	0	0	1				204	562	TRUE
Dino_bin30_OCCJAADC_01793Maltokinase	1	1	1		1	1	1	1	0	1	0	0	0	0	1	0	0	0	0	1	0	0	0	4.4	4.4	4.4	51.504	473	473	0.006079	5.8187	0	4.4	0	0	0	2345000	0	2345000	0	0	0	1				205	433	TRUE
Dino_bin31_NOIBPKBN_00205hypotheticalprotein	4	1	1		1	4	1	1	4	0	0	0	0	1	0	0	0	0	1	0	0	0	0	63.6	33.3	33.3	10.462	99	99	0	12.82	63.6	0	0	0	0	276470000	276470000	0	0	0	0	2				206	200;682;694;712	True;False;False;False
Dino_bin31_NOIBPKBN_00486SubtilisinDY;Dino_bin20_LHJAJAGP_02586SubtilisinDY	2;1	2;1	2;1	;	2	2	2	2	2	0	0	0	0	2	0	0	0	0	2	0	0	0	0	8.9	8.9	8.9	39.905	395	395;396	0	323.31	8.9	0	0	0	0	12207000	12207000	0	0	0	0	2				207	647;739	True;True
Dino_bin31_NOIBPKBN_00700hypotheticalprotein	1	1	1		1	1	1	1	1	0	0	0	0	1	0	0	0	0	1	0	0	0	0	7.9	7.9	7.9	15.438	151	151	0	6.41	7.9	0	0	0	0	0	0	0	0	0	0	1				208	685	TRUE
Dino_bin31_NOIBPKBN_00711Catalase	1	1	1		1	1	1	1	1	0	0	0	0	1	0	0	0	0	1	0	0	0	0	4.1	4.1	4.1	55.227	485	485	0	76.324	4.1	0	0	0	0	0	0	0	0	0	0	1				209	710	TRUE
Dino_bin31_NOIBPKBN_00870BifunctionalhomocysteineS-methyltransferase/5,10-methylenetetrahydrofolatereductase	1	1	1		1	1	1	1	0	1	0	0	0	0	1	0	0	0	0	1	0	0	0	6.2	6.2	6.2	36.635	338	338	0.0072464	5.7785	0	6.2	0	0	0	0	0	0	0	0	0	1				210	414	TRUE
Dino_bin31_NOIBPKBN_01172N(6)-hydroxylysineO-acetyltransferase	1	1	1		1	1	1	1	0	1	0	0	0	0	1	0	0	0	0	1	0	0	0	5.6	5.6	5.6	20.128	179	179	0	6.7022	0	5.6	0	0	0	26502000	0	26502000	0	0	0	4				211	386	TRUE
Dino_bin31_NOIBPKBN_0137110kDachaperonin	1	1	1		1	1	1	1	1	0	0	0	0	1	0	0	0	0	1	0	0	0	0	23.5	23.5	23.5	10.443	98	98	0	7.0737	23.5	0	0	0	0	36531000	36531000	0	0	0	0	1				212	240	TRUE
Dino_bin31_NOIBPKBN_01498hypotheticalprotein	1	1	1		1	1	1	1	1	0	0	0	0	1	0	0	0	0	1	0	0	0	0	12.5	12.5	12.5	10.314	96	96	0.0061728	5.8203	12.5	0	0	0	0	15277000	15277000	0	0	0	0	1				213	699	TRUE
Dino_bin31_NOIBPKBN_01548hypotheticalprotein	4	4	4		1	4	4	4	4	0	0	0	0	4	0	0	0	0	4	0	0	0	0	87.6	87.6	87.6	10.151	97	97	0	39.264	87.6	0	0	0	0	1023000000	1023000000	0	0	0	0	9				214	15;93;107;662	True;True;True;True
Dino_bin31_NOIBPKBN_01608Coldshock-likeprotein7.0;Dino_bin22_ODBIGGNK_00536putativecoldshockproteinA	2;1	2;1	2;1	;	2	2	2	2	2	0	0	0	0	2	0	0	0	0	2	0	0	0	0	26.9	26.9	26.9	7.3641	67	67;67	0	14.576	26.9	0	0	0	0	61622000	61622000	0	0	0	0	2				215	674;675	True;True
Dino_bin31_NOIBPKBN_0199660kDachaperonin1	2	2	1		1	2	2	1	2	0	0	0	0	2	0	0	0	0	1	0	0	0	0	8.9	8.9	5	40.199	381	381	0	100.83	8.9	0	0	0	0	15788000	15788000	0	0	0	0	2				217	266;522	True;True
Dino_bin31_NOIBPKBN_02088hypotheticalprotein	1	1	1		1	1	1	1	1	0	0	0	0	1	0	0	0	0	1	0	0	0	0	7.1	7.1	7.1	48.828	464	464	0	14.798	7.1	0	0	0	0	0	0	0	0	0	0	1				218	4	TRUE
Dino_bin31_NOIBPKBN_02128Streptogrisin-D	1	1	1		1	1	1	1	1	0	0	0	0	1	0	0	0	0	1	0	0	0	0	4.4	4.4	4.4	39.098	386	386	0.0060606	5.8184	4.4	0	0	0	0	5166600	5166600	0	0	0	0	2				219	572	TRUE
Dino_bin31_NOIBPKBN_02526hypotheticalprotein;Dino_bin20_LHJAJAGP_04265hypotheticalprotein	3;1	3;1	3;1		2	3	3	3	3	0	0	0	0	3	0	0	0	0	3	0	0	0	0	61.3	61.3	61.3	6.6864	62	62;62	0	95.086	61.3	0	0	0	0	86859000	86859000	0	0	0	0	3				220	142;234;286	True;True;True
Dino_bin31_NOIBPKBN_02910hypotheticalprotein	3	3	3		1	3	3	3	3	0	0	0	0	3	0	0	0	0	3	0	0	0	0	44.9	44.9	44.9	10.818	98	98	0	178.54	44.9	0	0	0	0	18748000	18748000	0	0	0	0	3				221	50;506;602	True;True;True
Dino_bin31_NOIBPKBN_03233Periplasmic[NiFeSe]hydrogenasesmallsubunit	1	1	1		1	1	1	1	1	0	0	0	0	1	0	0	0	0	1	0	0	0	0	4.4	4.4	4.4	49.576	459	459	0.0064103	5.7652	4.4	0	0	0	0	0	0	0	0	0	0	1				222	545	TRUE
Dino_bin32_AGPNABLH_00226ECFRNApolymerasesigmafactorSigX	1	1	1		1	1	1	1	0	1	0	0	0	0	1	0	0	0	0	1	0	0	0	11.3	11.3	11.3	16.748	151	151	0.0044053	5.9625	0	11.3	0	0	0	39809000	0	39809000	0	0	0	1				224	355	TRUE
Dino_bin32_AGPNABLH_01024NADH-quinoneoxidoreductasesubunitI	1	1	1		1	1	1	1	0	1	0	0	0	0	1	0	0	0	0	1	0	0	0	19.1	19.1	19.1	21.363	188	188	0.0065359	5.7683	0	19.1	0	0	0	870760	0	870760	0	0	0	1				225	69	TRUE
Dino_bin32_AGPNABLH_01259Carbamoyl-phosphatesynthaselargechain	1	1	1		1	1	1	1	0	1	0	0	0	0	1	0	0	0	0	1	0	0	0	1.6	1.6	1.6	116.11	1086	1086	0.0061162	5.8193	0	1.6	0	0	0	18712000	0	18712000	0	0	0	1				226	132	TRUE
Dino_bin32_AGPNABLH_01756hypotheticalprotein	1	1	1		1	1	1	1	1	0	0	0	0	1	0	0	0	0	1	0	0	0	0	22.2	22.2	22.2	17.478	162	162	0.0070922	5.7753	22.2	0	0	0	0	15113000	15113000	0	0	0	0	1				227	571	TRUE
Dino_bin32_AGPNABLH_01880hypotheticalprotein	1	1	1		1	1	1	1	1	0	0	0	0	1	0	0	0	0	1	0	0	0	0	4.5	4.5	4.5	27.78	264	264	0	13.764	4.5	0	0	0	0	14115000	14115000	0	0	0	0	2				228	103	TRUE
Dino_bin32_AGPNABLH_02647Hemolysin,chromosomal	1	1	1		1	1	1	1	1	0	0	0	0	1	0	0	0	0	1	0	0	0	0	4.4	4.4	4.4	49.257	495	495	0	323.31	4.4	0	0	0	0	7118800	7118800	0	0	0	0	2				229	84	TRUE
Dino_bin32_AGPNABLH_03374hypotheticalprotein	1	1	1		1	1	1	1	0	1	0	0	0	0	1	0	0	0	0	1	0	0	0	23.5	23.5	23.5	5.8718	51	51	0	6.6091	0	23.5	0	0	0	187840000	0	187840000	0	0	0	3				230	141	TRUE
Dino_bin33_FGBLDDID_00054hypotheticalprotein	2	2	2		1	2	2	2	2	0	0	0	0	2	0	0	0	0	2	0	0	0	0	29.5	29.5	29.5	9.7565	95	95	0	107.37	29.5	0	0	0	0	86141000	86141000	0	0	0	0	4				231	364;635	True;True
Dino_bin33_FGBLDDID_00231Acetolactatesynthaseisozyme3largesubunit	1	1	1		1	1	1	1	1	0	0	0	0	1	0	0	0	0	1	0	0	0	0	2	2	2	60.213	563	563	0.0078947	5.7941	2	0	0	0	0	3981100	3981100	0	0	0	0	2				232	499	TRUE
Dino_bin33_FGBLDDID_01135N5-carboxyaminoimidazoleribonucleotidemutase	1	1	1		1	1	1	1	1	0	0	0	0	1	0	0	0	0	1	0	0	0	0	5.5	5.5	5.5	18.344	181	181	0.0056657	5.8066	5.5	0	0	0	0	2533800	2533800	0	0	0	0	1				234	377	TRUE
Dino_bin33_FGBLDDID_01246hypotheticalprotein	1	1	1		1	1	1	1	1	0	0	0	0	1	0	0	0	0	1	0	0	0	0	13.3	13.3	13.3	8.4351	75	75	0.0076923	5.8972	13.3	0	0	0	0	2418300	2418300	0	0	0	0	1				235	220	TRUE
Dino_bin33_FGBLDDID_01347Energy-couplingfactortransportertransmembraneproteinEcfT	1	1	1		1	1	1	1	1	0	0	0	0	1	0	0	0	0	1	0	0	0	0	6.3	6.3	6.3	27.296	255	255	0.0055866	5.804	6.3	0	0	0	0	32621000	32621000	0	0	0	0	1				236	185	TRUE
Dino_bin33_FGBLDDID_01627putativefattyacidmethyltransferase	1	1	1		1	1	1	1	1	0	0	0	0	1	0	0	0	0	1	0	0	0	0	4.5	4.5	4.5	47.144	425	425	0.0067797	5.8458	4.5	0	0	0	0	21585000	21585000	0	0	0	0	1				237	154	TRUE
Dino_bin33_FGBLDDID_01699Lysine--tRNAligase1	1	1	1		1	1	1	1	1	0	0	0	0	1	0	0	0	0	1	0	0	0	0	3.6	3.6	3.6	56.32	507	507	0.0056022	5.804	3.6	0	0	0	0	0	0	0	0	0	0	1				238	40	TRUE
Dino_bin33_FGBLDDID_02796NodulationproteinNolA	1	1	1		1	1	1	1	1	0	0	0	0	1	0	0	0	0	1	0	0	0	0	3.4	3.4	3.4	29.911	265	265	0.0065147	5.831	3.4	0	0	0	0	0	0	0	0	0	0	1				239	304	TRUE
Dino_bin33_FGBLDDID_03002hypotheticalprotein	1	1	1		1	1	1	1	0	1	0	0	0	0	1	0	0	0	0	1	0	0	0	20.7	20.7	20.7	9.958	92	92	0.008	5.7965	0	20.7	0	0	0	0	0	0	0	0	0	1				240	237	TRUE
Dino_bin33_FGBLDDID_03043putativecoldshockproteinA	1	1	1		1	1	1	1	1	0	0	0	0	1	0	0	0	0	1	0	0	0	0	14.9	14.9	14.9	7.4521	67	67	0.0042918	5.9513	14.9	0	0	0	0	16462000	16462000	0	0	0	0	1				241	170	TRUE
Dino_bin33_FGBLDDID_0326710kDachaperonin	2	2	2		1	2	2	2	2	0	0	0	0	2	0	0	0	0	2	0	0	0	0	45.9	45.9	45.9	10.443	98	98	0	15.181	45.9	0	0	0	0	7351200	7351200	0	0	0	0	2				242	617;722	True;True
Dino_bin33_FGBLDDID_04187tRNAmodificationGTPaseMnmE	1	1	1		1	1	1	1	1	0	0	0	0	1	0	0	0	0	1	0	0	0	0	2.7	2.7	2.7	60.236	554	554	0.0059524	5.8146	2.7	0	0	0	0	5314000	5314000	0	0	0	0	1				243	404	TRUE
Dino_bin33_FGBLDDID_04232hypotheticalprotein	1	1	1		1	1	1	1	0	1	0	0	0	0	1	0	0	0	0	1	0	0	0	6.9	6.9	6.9	55.558	521	521	0.0063025	5.7631	0	6.9	0	0	0	2745400	0	2745400	0	0	0	1				244	659	TRUE
Dino_bin33_FGBLDDID_04334hypotheticalprotein	1	1	1		1	1	1	1	0	1	0	0	0	0	1	0	0	0	0	1	0	0	0	7.1	7.1	7.1	31.368	283	283	0.0080972	5.7599	0	7.1	0	0	0	0	0	0	0	0	0	1				245	459	TRUE
Dino_bin34_FDBGPJCP_00522hypotheticalprotein	1	1	1		1	1	1	1	0	1	0	0	0	0	1	0	0	0	0	1	0	0	0	7.7	7.7	7.7	29.278	260	260	0.0076531	5.7888	0	7.7	0	0	0	0	0	0	0	0	0	1				246	283	TRUE
Dino_bin34_FDBGPJCP_01333RiboflavinbiosynthesisproteinRibD	1	1	1		1	1	1	1	0	1	0	0	0	0	1	0	0	0	0	1	0	0	0	4.6	4.6	4.6	38.548	371	371	0	6.1934	0	4.6	0	0	0	34410000	0	34410000	0	0	0	2				248	718	TRUE
Dino_bin34_FDBGPJCP_02967Demethylrebeccamycin-D-glucoseO-methyltransferase	1	1	1		1	1	1	1	0	1	0	0	0	0	1	0	0	0	0	1	0	0	0	5.3	5.3	5.3	30.13	266	266	0.0065646	5.7684	0	5.3	0	0	0	2003900	0	2003900	0	0	0	1				250	438	TRUE
Dino_bin34_FDBGPJCP_03392HTH-typetranscriptionalrepressorSmtB	1	1	1		1	1	1	1	1	0	0	0	0	1	0	0	0	0	1	0	0	0	0	9.2	9.2	9.2	13.905	130	130	0.0083565	5.8034	9.2	0	0	0	0	0	0	0	0	0	0	1				252	415	TRUE
Dino_bin34_FDBGPJCP_03607hypotheticalprotein	1	1	1		1	1	1	1	0	1	0	0	0	0	1	0	0	0	0	1	0	0	0	6.9	6.9	6.9	22.2	204	204	0	6.8475	0	6.9	0	0	0	4809900	0	4809900	0	0	0	1				253	74	TRUE
Dino_bin35_MBGGPPBL_00681Benzoate--CoAligase	1	1	1		1	1	1	1	1	0	0	0	0	1	0	0	0	0	1	0	0	0	0	2.8	2.8	2.8	57.415	532	532	0.0065789	5.7684	2.8	0	0	0	0	52923000	52923000	0	0	0	0	1				254	361	TRUE
Dino_bin35_MBGGPPBL_01472putativeABCtransporterATP-Dino_bindingprotein	1	1	1		1	1	1	1	0	1	0	0	0	0	1	0	0	0	0	1	0	0	0	5	5	5	61.041	578	578	0.0044843	5.9697	0	5	0	0	0	0	0	0	0	0	0	1				255	654	TRUE
Dino_bin35_MBGGPPBL_017242-succinyl-5-enolpyruvyl-6-hydroxy-3-cyclohexene-1-carboxylatesynthase	1	1	1		1	1	1	1	0	1	0	0	0	0	1	0	0	0	0	1	0	0	0	2.2	2.2	2.2	59.342	554	554	0	6.2497	0	2.2	0	0	0	233600000	0	233600000	0	0	0	7				256	430	TRUE
Dino_bin35_MBGGPPBL_02121DNApolymeraseIIIsubunitgamma/tau	1	1	1		1	1	1	1	0	0	0	1	0	0	0	0	1	0	0	0	0	1	0	6.3	6.3	6.3	68.411	637	637	0.0042735	5.9497	0	0	0	6.3	0	789900	0	0	0	789900	0	1				257	253	TRUE
Dino_bin35_MBGGPPBL_02138Succinate-semialdehydedehydrogenase[NADP(+)]	1	1	1		1	1	1	1	0	0	0	0	1	0	0	0	0	1	0	0	0	0	1	2.7	2.7	2.7	50.43	478	478	0.0056338	5.8042	0	0	0	0	2.7	0	0	0	0	0	0	1				258	532	TRUE
Dino_bin35_MBGGPPBL_02472hypotheticalprotein	1	1	1		1	1	1	1	0	1	0	0	0	0	1	0	0	0	0	1	0	0	0	5.1	5.1	5.1	75.833	700	700	0	6.0738	0	5.1	0	0	0	1799000	0	1799000	0	0	0	1				259	114	TRUE
Dino_bin35_MBGGPPBL_02617DimethlysulfonioproprionatelyaseDddP	1	1	1		1	1	1	1	1	0	0	0	0	1	0	0	0	0	1	0	0	0	0	4.8	4.8	4.8	46.163	417	417	0	6.146	4.8	0	0	0	0	0	0	0	0	0	0	1				260	520	TRUE
Dino_bin35_MBGGPPBL_03389hypotheticalprotein	1	1	1		1	1	1	1	0	0	0	1	0	0	0	0	1	0	0	0	0	1	0	8.4	8.4	8.4	50.078	455	455	0.0061224	5.7607	0	0	0	8.4	0	3559500	0	0	0	3559500	0	1				262	29	TRUE
Dino_bin37_KIGGEPNA_00243hypotheticalprotein	1	1	1		1	1	1	1	0	1	0	0	0	0	1	0	0	0	0	1	0	0	0	5.2	5.2	5.2	23.041	211	211	0.0067114	5.7699	0	5.2	0	0	0	1283900	0	1283900	0	0	0	1				264	434	TRUE
Dino_bin37_KIGGEPNA_00291Acetolactatesynthaseisozyme3largesubunit	1	1	1		1	1	1	1	1	0	0	0	0	1	0	0	0	0	1	0	0	0	0	3.1	3.1	3.1	58.719	543	543	0.0060241	5.8181	3.1	0	0	0	0	17050000	17050000	0	0	0	0	2				265	505	TRUE
Dino_bin37_KIGGEPNA_00329hypotheticalprotein	1	1	1		1	1	1	1	1	0	0	0	0	1	0	0	0	0	1	0	0	0	0	6.4	6.4	6.4	26.662	236	236	0	6.1097	6.4	0	0	0	0	3910100	3910100	0	0	0	0	1				266	211	TRUE
Dino_bin37_KIGGEPNA_01079Carboxylesterase2	1	1	1		1	1	1	1	0	1	0	0	0	0	1	0	0	0	0	1	0	0	0	8	8	8	24.399	225	225	0.00625	5.7624	0	8	0	0	0	0	0	0	0	0	0	1				268	305	TRUE
Dino_bin37_KIGGEPNA_0164910kDachaperonin2	1	1	1		1	1	1	1	1	0	0	0	0	1	0	0	0	0	1	0	0	0	0	17.3	17.3	17.3	11.283	104	104	0.0081301	5.9304	17.3	0	0	0	0	0	0	0	0	0	0	1				269	204	TRUE
Dino_bin37_KIGGEPNA_02724hypotheticalprotein	1	1	1		1	1	1	1	0	1	0	0	0	0	1	0	0	0	0	1	0	0	0	5.1	5.1	5.1	39.917	370	370	0.0057143	5.8073	0	5.1	0	0	0	0	0	0	0	0	0	1				270	540	TRUE
Dino_bin37_KIGGEPNA_03491hypotheticalprotein	1	1	1		1	1	1	1	1	0	0	0	0	1	0	0	0	0	1	0	0	0	0	12.3	12.3	12.3	25.352	243	243	0	11.11	12.3	0	0	0	0	47392000	47392000	0	0	0	0	3				271	23	TRUE
Dino_bin37_KIGGEPNA_03972Peptidyl-prolylcis-transisomeraseB	1	1	1		1	1	1	1	0	1	0	0	0	0	1	0	0	0	0	1	0	0	0	11	11	11	16.804	154	154	0.0061856	5.7617	0	11	0	0	0	14695000	0	14695000	0	0	0	1				273	431	TRUE
Dino_bin37_KIGGEPNA_04084Chorismatesynthase	1	1	1		1	1	1	1	0	1	0	0	0	0	1	0	0	0	0	1	0	0	0	3.5	3.5	3.5	40.042	371	371	0	6.4421	0	3.5	0	0	0	6714200000	0	6714200000	0	0	0	1				274	158	TRUE
Dino_bin37_KIGGEPNA_04625Methylmalonyl-CoAcarboxyltransferase12Ssubunit	1	1	1		1	1	1	1	0	1	0	0	0	0	1	0	0	0	0	1	0	0	0	2.4	2.4	2.4	57.282	535	535	0	6.4981	0	2.4	0	0	0	1788300000	0	1788300000	0	0	0	3				275	534	TRUE
Dino_bin37_KIGGEPNA_04949InsertionsequenceIS5376putativeATP-Dino_bindingprotein	1	1	1		1	1	1	1	0	1	0	0	0	0	1	0	0	0	0	1	0	0	0	4.6	4.6	4.6	24.731	217	217	0.006993	5.8594	0	4.6	0	0	0	7901800	0	7901800	0	0	0	1				277	619	TRUE
Dino_bin40_AKCHFEIE_03364hypotheticalprotein;Dino_bin37_KIGGEPNA_04958hypotheticalprotein	1;1	1;1	1;1	;	2	1	1	1	1	0	0	0	0	1	0	0	0	0	1	0	0	0	0	5.6	5.6	5.6	38.734	340	340;340	0.0078329	5.7932	5.6	0	0	0	0	0	0	0	0	0	0	1				278	235	TRUE
Dino_bin38_NOOFIGOE_02295ManganesetransportsystemmembraneproteinMntB	1	1	1		1	1	1	1	0	1	0	0	0	0	1	0	0	0	0	1	0	0	0	3	3	3	31.724	305	305	0.004329	5.9568	0	3	0	0	0	184810000	0	184810000	0	0	0	1				279	435	TRUE
Dino_bin39_EKBHAMBE_006152-aminoadipatetransaminase	1	1	1		1	1	1	1	0	1	0	0	0	0	1	0	0	0	0	1	0	0	0	4.2	4.2	4.2	44.627	408	408	0.007177	5.7771	0	4.2	0	0	0	1818100	0	1818100	0	0	0	1				280	465	TRUE
Dino_bin39_EKBHAMBE_00850Histidinoldehydrogenase	1	1	1		1	1	1	1	0	1	0	0	0	0	1	0	0	0	0	1	0	0	0	3.1	3.1	3.1	47.005	445	445	0.0075188	5.8834	0	3.1	0	0	0	0	0	0	0	0	0	1				281	642	TRUE
Dino_bin39_EKBHAMBE_01467hypotheticalprotein	1	1	1		1	1	1	1	1	0	0	0	0	1	0	0	0	0	1	0	0	0	0	8.9	8.9	8.9	23.564	224	224	0	6.4857	8.9	0	0	0	0	449860000	449860000	0	0	0	0	1				283	67	TRUE
Dino_bin39_EKBHAMBE_02176hypotheticalprotein	1	1	1		1	1	1	1	0	0	0	0	1	0	0	0	0	1	0	0	0	0	1	12.4	12.4	12.4	15.26	145	145	0.0056818	5.807	0	0	0	0	12.4	0	0	0	0	0	0	1				284	403	TRUE
Dino_bin39_EKBHAMBE_02197TyrosinerecomDino_binaseXerC	1	1	1		1	1	1	1	0	1	0	0	0	0	1	0	0	0	0	1	0	0	0	15.4	15.4	15.4	14.344	130	130	0.0047847	6.0243	0	15.4	0	0	0	7099000	0	7099000	0	0	0	1				285	495	TRUE
Dino_bin39_EKBHAMBE_02339hypotheticalprotein	1	1	1		1	1	1	1	0	1	0	0	0	0	1	0	0	0	0	1	0	0	0	3.2	3.2	3.2	42.209	405	405	0.0048544	6.0317	0	3.2	0	0	0	13918000	0	13918000	0	0	0	1				286	380	TRUE
Dino_bin4_LKEIPNOP_00229SteroidC26-monooxygenase	1	1	1		1	1	1	1	0	1	0	0	0	0	1	0	0	0	0	1	0	0	0	1.7	1.7	1.7	45.449	408	408	0.0042194	5.942	0	1.7	0	0	0	16834000	0	16834000	0	0	0	1				287	6	TRUE
Dino_bin4_LKEIPNOP_00558hypotheticalprotein	1	1	1		1	1	1	1	0	0	0	0	1	0	0	0	0	1	0	0	0	0	1	9.8	9.8	9.8	20.814	204	204	0	6.4866	0	0	0	0	9.8	123520000	0	0	0	0	123520000	1				288	498	TRUE
Dino_bin4_LKEIPNOP_01779ReplicativeDNAhelicase	1	1	1		1	1	1	1	0	1	0	0	0	0	1	0	0	0	0	1	0	0	0	2.9	2.9	2.9	86.076	785	785	0.0074074	5.8804	0	2.9	0	0	0	44839000	0	44839000	0	0	0	1				289	341	TRUE
Dino_bin4_LKEIPNOP_02014Glycogensynthase	1	1	1		1	1	1	1	0	1	0	0	0	0	1	0	0	0	0	1	0	0	0	2.3	2.3	2.3	46.549	432	432	0.0081744	5.7993	0	2.3	0	0	0	0	0	0	0	0	0	1				290	552	TRUE
Dino_bin4_LKEIPNOP_02133ChaperoneproteinHtpG	1	1	1		1	1	1	1	1	0	0	0	0	1	0	0	0	0	1	0	0	0	0	2.7	2.7	2.7	72.095	637	637	0	6.1443	2.7	0	0	0	0	0	0	0	0	0	0	2				291	550	TRUE
Dino_bin4_LKEIPNOP_02635Putativethioredoxin2	1	1	1		1	1	1	1	1	0	0	0	0	1	0	0	0	0	1	0	0	0	0	14.7	14.7	14.7	13.255	116	116	0.0062112	5.7619	14.7	0	0	0	0	0	0	0	0	0	0	1				292	321	TRUE
Dino_bin4_LKEIPNOP_02655L-lysine2,3-aminomutase	1	1	1		1	1	1	1	0	1	0	0	0	0	1	0	0	0	0	1	0	0	0	4	4	4	54.41	474	474	0.0070922	5.864	0	4	0	0	0	34204000	0	34204000	0	0	0	1				293	61	TRUE
Dino_bin4_LKEIPNOP_02738hypotheticalprotein	1	1	1		1	1	1	1	0	1	0	0	0	0	1	0	0	0	0	1	0	0	0	2.7	2.7	2.7	44.142	403	403	0.0066372	5.7692	0	2.7	0	0	0	210400000	0	210400000	0	0	0	2				294	700	TRUE
Dino_bin40_AKCHFEIE_00897Benzoylformatedecarboxylase	1	1	1		1	1	1	1	0	1	0	0	0	0	1	0	0	0	0	1	0	0	0	3.2	3.2	3.2	64.652	592	592	0.0067873	5.7713	0	3.2	0	0	0	71505000	0	71505000	0	0	0	1				296	556	TRUE
Dino_bin40_AKCHFEIE_02698ArylsulfatesulfotransferaseAssT	1	1	1		1	1	1	1	0	0	0	0	1	0	0	0	0	1	0	0	0	0	1	3.2	3.2	3.2	48.648	439	439	0	6.3872	0	0	0	0	3.2	74470000	0	0	0	0	74470000	1				298	426	TRUE
Dino_bin40_AKCHFEIE_04462Undecaprenyl-phosphatemannosyltransferase	1	1	1		1	1	1	1	1	0	0	0	0	1	0	0	0	0	1	0	0	0	0	5.2	5.2	5.2	36.079	330	330	0.0068259	5.8529	5.2	0	0	0	0	0	0	0	0	0	0	1				300	432	TRUE
Dino_bin40_AKCHFEIE_05581TransposonTn7transpositionproteinTnsB	1	1	1		1	1	1	1	1	0	0	0	0	1	0	0	0	0	1	0	0	0	0	5.4	5.4	5.4	60.453	534	534	0.0068966	5.8557	5.4	0	0	0	0	11469000	11469000	0	0	0	0	1				301	568	TRUE
Dino_bin41_OGEPBNNG_00147Amylopullulanase	1	1	1		1	1	1	1	0	1	0	0	0	0	1	0	0	0	0	1	0	0	0	1.4	1.4	1.4	138.06	1311	1311	0	6.1879	0	1.4	0	0	0	19799000	0	19799000	0	0	0	1				302	153	TRUE
Dino_bin41_OGEPBNNG_01234Extracellularserineproteinase	1	1	1		1	1	1	1	1	0	0	0	0	1	0	0	0	0	1	0	0	0	0	6.3	6.3	6.3	38.617	379	379	0	6.9034	6.3	0	0	0	0	17088000	17088000	0	0	0	0	1				303	471	TRUE
Dino_bin41_OGEPBNNG_01853hypotheticalprotein	1	1	1		1	1	1	1	1	0	0	0	0	1	0	0	0	0	1	0	0	0	0	7.4	7.4	7.4	17.183	162	162	0.0070175	5.8596	7.4	0	0	0	0	0	0	0	0	0	0	1				305	78	TRUE
Dino_bin41_OGEPBNNG_02022hypotheticalprotein;Dino_bin23_DIDCOJEL_02201hypotheticalprotein	3;1	3;1	3;1		2	3	3	3	3	0	0	0	0	3	0	0	0	0	3	0	0	0	0	4.4	4.4	4.4	85.657	813	813;813	0	39.707	4.4	0	0	0	0	34123000	34123000	0	0	0	0	3				306	59;130;648	True;True;True
Dino_bin41_OGEPBNNG_03025hypotheticalprotein	1	1	1		1	1	1	1	1	0	0	0	0	1	0	0	0	0	1	0	0	0	0	9.6	9.6	9.6	21.071	198	198	0	6.9149	9.6	0	0	0	0	0	0	0	0	0	0	1				307	26	TRUE
Dino_bin41_OGEPBNNG_03488hypotheticalprotein	1	1	1		1	1	1	1	1	0	0	0	0	1	0	0	0	0	1	0	0	0	0	14	14	14	9.5744	93	93	0	6.5386	14	0	0	0	0	0	0	0	0	0	0	1				308	366	TRUE
Dino_bin41_OGEPBNNG_03576hypotheticalprotein	1	1	1		1	1	1	1	1	0	0	0	0	1	0	0	0	0	1	0	0	0	0	6.6	6.6	6.6	27.606	258	258	0.0045045	5.9834	6.6	0	0	0	0	0	0	0	0	0	0	1				309	372	TRUE
Dino_bin41_OGEPBNNG_03725HistidineN-alpha-methyltransferase	1	1	1		1	1	1	1	0	1	0	0	0	0	1	0	0	0	0	1	0	0	0	5.9	5.9	5.9	35.446	324	324	0.0069124	5.7729	0	5.9	0	0	0	0	0	0	0	0	0	1				310	418	TRUE
Dino_bin41_OGEPBNNG_04446Haloalkanedehalogenase2	1	1	1		1	1	1	1	0	1	0	0	0	0	1	0	0	0	0	1	0	0	0	3.8	3.8	3.8	32.196	288	288	0	6.3736	0	3.8	0	0	0	11435000	0	11435000	0	0	0	2				311	543	TRUE
Dino_bin42_KHHKJPLB_01026hypotheticalprotein	1	1	1		1	1	1	1	1	0	0	0	0	1	0	0	0	0	1	0	0	0	0	4	4	4	53.453	470	470	0.0057637	5.8089	4	0	0	0	0	48610000	48610000	0	0	0	0	1				312	284	TRUE
Dino_bin42_KHHKJPLB_01190Phenoxybenzoatedioxygenasesubunitalpha	1	1	1		1	1	1	1	1	0	0	0	0	1	0	0	0	0	1	0	0	0	0	18.9	18.9	18.9	21.656	190	190	0.0068027	5.7715	18.9	0	0	0	0	2440400	2440400	0	0	0	0	1				313	166	TRUE
Dino_bin42_KHHKJPLB_01918hypotheticalprotein	1	1	1		1	1	1	1	0	1	0	0	0	0	1	0	0	0	0	1	0	0	0	7.7	7.7	7.7	24.861	234	234	0.0080645	5.7971	0	7.7	0	0	0	0	0	0	0	0	0	1				314	448	TRUE
Dino_bin42_KHHKJPLB_02176hypotheticalprotein	1	1	1		1	1	1	1	1	0	0	0	0	1	0	0	0	0	1	0	0	0	0	30.4	30.4	30.4	6.5916	56	56	0	6.1963	30.4	0	0	0	0	0	0	0	0	0	0	1				315	392	TRUE
Dino_bin43_IJEMICPI_00459Outermembraneporinprotein32	3	3	3		1	3	3	3	3	0	0	0	0	3	0	0	0	0	3	0	0	0	0	13.8	13.8	13.8	41.216	391	391	0	220.18	13.8	0	0	0	0	41643000	41643000	0	0	0	0	3				316	14;198;672	True;True;True
Dino_bin43_IJEMICPI_00496hypotheticalprotein	1	1	1		1	1	1	1	0	1	0	0	0	0	1	0	0	0	0	1	0	0	0	2.7	2.7	2.7	34.885	330	330	0.0064103	5.8274	0	2.7	0	0	0	0	0	0	0	0	0	1				317	444	TRUE
Dino_bin43_IJEMICPI_00781RNApolymerasesigmafactorFliA	1	1	1		1	1	1	1	0	1	0	0	0	0	1	0	0	0	0	1	0	0	0	14.9	14.9	14.9	13.593	121	121	0.0057971	5.811	0	14.9	0	0	0	0	0	0	0	0	0	1				318	48	TRUE
Dino_bin43_IJEMICPI_01947NADP-dependentmalicenzyme	1	1	1		1	1	1	1	1	0	0	0	0	1	0	0	0	0	1	0	0	0	0	2.1	2.1	2.1	82.323	763	763	0.0062241	5.762	2.1	0	0	0	0	0	0	0	0	0	0	1				320	402	TRUE
Dino_bin43_IJEMICPI_0235950SribosomalproteinL14	1	1	1		1	1	1	1	1	0	0	0	0	1	0	0	0	0	1	0	0	0	0	13.9	13.9	13.9	13.327	122	122	0.0063898	5.8269	13.9	0	0	0	0	0	0	0	0	0	0	1				321	350	TRUE
Dino_bin43_IJEMICPI_02632hypotheticalprotein	1	1	1		1	1	1	1	0	1	0	0	0	0	1	0	0	0	0	1	0	0	0	5.9	5.9	5.9	31.151	270	270	0.0064935	5.8308	0	5.9	0	0	0	0	0	0	0	0	0	1				322	368	TRUE
Dino_bin43_IJEMICPI_04033Malto-oligosyltrehalosetrehalohydrolase	1	1	1		1	1	1	1	0	1	0	0	0	0	1	0	0	0	0	1	0	0	0	3.4	3.4	3.4	62.734	555	555	0.0067114	5.8427	0	3.4	0	0	0	9558300	0	9558300	0	0	0	1				324	311	TRUE
Dino_bin43_IJEMICPI_04386hypotheticalprotein	1	1	1		1	1	1	1	1	0	0	0	0	1	0	0	0	0	1	0	0	0	0	2.1	2.1	2.1	52.779	472	472	0	6.2371	2.1	0	0	0	0	19188000	19188000	0	0	0	0	1				326	399	TRUE
Dino_bin43_IJEMICPI_04412putativeHTH-typetranscriptionalregulatorYbiH	1	1	1		1	1	1	1	0	0	0	0	1	0	0	0	0	1	0	0	0	0	1	8.3	8.3	8.3	24.976	229	229	0	6.1985	0	0	0	0	8.3	161630000	0	0	0	0	161630000	1				327	115	TRUE
Dino_bin43_IJEMICPI_04913(S)-mandelatedehydrogenase	1	1	1		1	1	1	1	0	1	0	0	0	0	1	0	0	0	0	1	0	0	0	4.6	4.6	4.6	44.853	411	411	0	6.6183	0	4.6	0	0	0	49197000	0	49197000	0	0	0	4				328	105	TRUE
Dino_bin44_ALAKJGPG_00326Poly(A)polymeraseI	1	1	1		1	1	1	1	1	0	0	0	0	1	0	0	0	0	1	0	0	0	0	1.8	1.8	1.8	49.883	445	445	0.0074813	5.783	1.8	0	0	0	0	0	0	0	0	0	0	1				329	149	TRUE
Dino_bin44_ALAKJGPG_00716Endo-1,4-beta-xylanaseZ	1	1	1		1	1	1	1	0	1	0	0	0	0	1	0	0	0	0	1	0	0	0	7	7	7	31.811	285	285	0.0067265	5.77	0	7	0	0	0	0	0	0	0	0	0	1				331	173	TRUE
Dino_bin44_ALAKJGPG_01817ABCtransporterpermeaseYtrF	1	1	1		1	1	1	1	0	1	0	0	0	0	1	0	0	0	0	1	0	0	0	9.6	9.6	9.6	42.211	385	385	0.0079365	5.9129	0	9.6	0	0	0	1883100	0	1883100	0	0	0	1				335	491	TRUE
Dino_bin44_ALAKJGPG_04656HistidineN-alpha-methyltransferase	1	1	1		1	1	1	1	0	1	0	0	0	0	1	0	0	0	0	1	0	0	0	6.1	6.1	6.1	36.301	326	326	0.006689	5.8427	0	6.1	0	0	0	0	0	0	0	0	0	1				336	500	TRUE
Dino_bin44_ALAKJGPG_04821DNApolymerase/3'-5'exonucleasePolX	1	1	1		1	1	1	1	0	1	0	0	0	0	1	0	0	0	0	1	0	0	0	3.1	3.1	3.1	63.761	584	584	0.0080321	5.7587	0	3.1	0	0	0	7866500	0	7866500	0	0	0	0				337	512	TRUE
Dino_bin44_ALAKJGPG_05262MacrolideexportATP-Dino_binding/permeaseproteinMacB	1	1	1		1	1	1	1	1	0	0	0	0	1	0	0	0	0	1	0	0	0	0	2.2	2.2	2.2	89.827	826	826	0.0075188	5.7851	2.2	0	0	0	0	32994000	32994000	0	0	0	0	1				338	595	TRUE
Dino_bin45_ABPDNPDD_00269hypotheticalprotein	1	1	1		1	1	1	1	1	0	0	0	0	1	0	0	0	0	1	0	0	0	0	2.9	2.9	2.9	61.324	518	518	0.0045872	5.998	2.9	0	0	0	0	0	0	0	0	0	0	1				340	605	TRUE
Dino_bin45_ABPDNPDD_00603DNAprotectionduringstarvationprotein	1	1	1		1	1	1	1	0	0	0	0	1	0	0	0	0	1	0	0	0	0	1	9.5	9.5	9.5	21.841	189	189	0.0075567	5.7855	0	0	0	0	9.5	171080000	0	0	0	0	171080000	1				341	360	TRUE
Dino_bin45_ABPDNPDD_00609hypotheticalprotein	1	1	1		1	1	1	1	1	0	0	0	0	1	0	0	0	0	1	0	0	0	0	5.9	5.9	5.9	20.295	202	202	0	6.2976	5.9	0	0	0	0	4056600	4056600	0	0	0	0	1				342	180	TRUE
Dino_bin45_ABPDNPDD_03173hypotheticalprotein;Dino_bin45_ABPDNPDD_01733hypotheticalprotein;Dino_bin45_ABPDNPDD_03168hypotheticalprotein	2;2;1	2;2;1	2;2;1	;;	3	2	2	2	2	0	0	0	0	2	0	0	0	0	2	0	0	0	0	5.8	5.8	5.8	39.342	364	364;389;366	0	16.589	5.8	0	0	0	0	5759600	5759600	0	0	0	0	2				343	43;208	True;True
Dino_bin45_ABPDNPDD_02713hypotheticalprotein	1	1	1		1	1	1	1	1	0	0	0	0	1	0	0	0	0	1	0	0	0	0	11.2	11.2	11.2	33.819	312	312	0	6.0602	11.2	0	0	0	0	294880000	294880000	0	0	0	0	1				344	18	TRUE
Dino_bin45_ABPDNPDD_02952hypotheticalprotein	1	1	1		1	1	1	1	1	0	0	0	0	1	0	0	0	0	1	0	0	0	0	8.8	8.8	8.8	21.848	194	194	0	7.1927	8.8	0	0	0	0	10960000	10960000	0	0	0	0	4				345	131	TRUE
Dino_bin45_ABPDNPDD_02984hypotheticalprotein	1	1	1		1	1	1	1	1	1	0	0	0	1	1	0	0	0	1	1	0	0	0	33.3	33.3	33.3	5.5912	48	48	0	7.6748	33.3	33.3	0	0	0	5270700000	1815300000	3455400000	0	0	0	22				346	385	TRUE
Dino_bin45_ABPDNPDD_03534hypotheticalprotein	1	1	1		1	1	1	1	1	0	0	0	0	1	0	0	0	0	1	0	0	0	0	7.6	7.6	7.6	20.192	185	185	0.005618	5.8041	7.6	0	0	0	0	13032000	13032000	0	0	0	0	1				347	395	TRUE
Dino_bin46_KPEABFPH_02115hypotheticalprotein	1	1	1		1	1	1	1	0	1	0	0	0	0	1	0	0	0	0	1	0	0	0	5.5	5.5	5.5	34.831	310	310	0.0057471	5.8078	0	5.5	0	0	0	46627000	0	46627000	0	0	0	2				348	319	TRUE
Dino_bin46_KPEABFPH_03037hypotheticalprotein	1	1	1		1	1	1	1	0	1	0	0	0	0	1	0	0	0	0	1	0	0	0	5.6	5.6	5.6	36.056	323	323	0.0071942	5.8741	0	5.6	0	0	0	37418000	0	37418000	0	0	0	3				349	324	TRUE
Dino_bin47_EHNEMKCH_00555L-allo-threoninealdolase	1	1	1		1	1	1	1	0	1	0	0	0	0	1	0	0	0	0	1	0	0	0	6.3	6.3	6.3	37.276	347	347	0.0075758	5.7858	0	6.3	0	0	0	21907000	0	21907000	0	0	0	1				350	47	TRUE
Dino_bin47_EHNEMKCH_02001NADP-dependentmalicenzyme	1	1	1		1	1	1	1	1	0	0	0	0	1	0	0	0	0	1	0	0	0	0	2.9	2.9	2.9	83.69	766	766	0	6.0429	2.9	0	0	0	0	79476000	79476000	0	0	0	0	1				352	486	TRUE
Dino_bin47_EHNEMKCH_02378RibonucleaseHI	1	1	1		1	1	1	1	1	0	0	0	0	1	0	0	0	0	1	0	0	0	0	23.3	23.3	23.3	16.455	146	146	0.0047393	6.0236	23.3	0	0	0	0	0	0	0	0	0	0	1				353	424	TRUE
Dino_bin47_EHNEMKCH_02518Isoquinoline1-oxidoreductasesubunitbeta	1	1	1		1	1	1	1	1	0	0	0	0	1	0	0	0	0	1	0	0	0	0	3.1	3.1	3.1	77.343	721	721	0	6.0794	3.1	0	0	0	0	8011100	8011100	0	0	0	0	1				354	714	TRUE
Dino_bin47_EHNEMKCH_02549NADH-quinoneoxidoreductasechain5	1	1	1		1	1	1	1	1	0	0	0	0	1	0	0	0	0	1	0	0	0	0	8.8	8.8	8.8	23.58	204	204	0.0063492	5.8257	8.8	0	0	0	0	0	0	0	0	0	0	1				355	436	TRUE
Dino_bin47_EHNEMKCH_02639hypotheticalprotein	1	1	1		1	1	1	1	1	0	0	0	0	1	0	0	0	0	1	0	0	0	0	15.2	15.2	15.2	18.732	165	165	0.0041152	5.9336	15.2	0	0	0	0	133880000	133880000	0	0	0	0	1				356	408	TRUE
Dino_bin47_EHNEMKCH_033611-acyl-sn-glycerol-3-phosphateacyltransferase	1	1	1		1	1	1	1	0	1	0	0	0	0	1	0	0	0	0	1	0	0	0	9.5	9.5	9.5	26.887	242	242	0.007772	5.791	0	9.5	0	0	0	6961400	0	6961400	0	0	0	1				357	117	TRUE
Dino_bin47_EHNEMKCH_04151hypotheticalprotein	1	1	1		1	1	1	1	1	0	0	0	0	1	0	0	0	0	1	0	0	0	0	7.3	7.3	7.3	30.1	274	274	0	6.339	7.3	0	0	0	0	0	0	0	0	0	0	1				358	207	TRUE
Dino_bin47_EHNEMKCH_049406,7-dimethyl-8-ribityllumazinesynthase1	1	1	1		1	1	1	1	0	0	0	0	1	0	0	0	0	1	0	0	0	0	1	10.8	10.8	10.8	16.894	158	158	0.0073892	5.7821	0	0	0	0	10.8	0	0	0	0	0	0	1				360	152	TRUE
Dino_bin47_EHNEMKCH_05542DecarboxylaseNovR	1	1	1		1	1	1	1	0	0	0	0	1	0	0	0	0	1	0	0	0	0	1	14.9	14.9	14.9	27.967	248	248	0.0064935	5.7671	0	0	0	0	14.9	69489000	0	0	0	0	69489000	1				362	83	TRUE
Dino_bin47_EHNEMKCH_05912Phenylacetonemonooxygenase	1	1	1		1	1	1	1	0	1	0	0	0	0	1	0	0	0	0	1	0	0	0	5.5	5.5	5.5	61.068	547	547	0	6.2959	0	5.5	0	0	0	0	0	0	0	0	0	1				363	379	TRUE
Dino_bin47_EHNEMKCH_06073putativeD,D-dipeptidetransportATP-Dino_bindingproteinDdpF	1	1	1		1	1	1	1	1	0	0	0	0	1	0	0	0	0	1	0	0	0	0	5.8	5.8	5.8	35.818	329	329	0	6.4369	5.8	0	0	0	0	0	0	0	0	0	0	1				364	45	TRUE
Dino_bin47_EHNEMKCH_06131Mycothiolacetyltransferase	1	1	1		1	1	1	1	0	1	0	0	0	0	1	0	0	0	0	1	0	0	0	4.8	4.8	4.8	20.898	188	188	0.0066225	5.8374	0	4.8	0	0	0	0	0	0	0	0	0	1				365	688	TRUE
Dino_bin47_EHNEMKCH_06689hypotheticalprotein	1	1	1		1	1	1	1	1	0	0	0	0	1	0	0	0	0	1	0	0	0	0	3.9	3.9	3.9	34.182	310	310	0	6.6942	3.9	0	0	0	0	165250000	165250000	0	0	0	0	1				367	734	TRUE
Dino_bin47_EHNEMKCH_06948D-hydantoinase	1	1	1		1	1	1	1	0	1	0	0	0	0	1	0	0	0	0	1	0	0	0	4.6	4.6	4.6	55.194	505	505	0.0064795	5.7667	0	4.6	0	0	0	1175600	0	1175600	0	0	0	1				368	241	TRUE
Dino_bin47_EHNEMKCH_07726hypotheticalprotein	1	1	1		1	1	1	1	0	1	0	0	0	0	1	0	0	0	0	1	0	0	0	11	11	11	19.916	181	181	0.0068027	5.8468	0	11	0	0	0	2311300	0	2311300	0	0	0	1				369	732	TRUE
Dino_bin47_EHNEMKCH_07858putativeenoyl-CoAhydrataseechA8	1	1	1		1	1	1	1	0	1	0	0	0	0	1	0	0	0	0	1	0	0	0	8.1	8.1	8.1	27.755	260	260	0.0068493	5.8544	0	8.1	0	0	0	808330	0	808330	0	0	0	1				370	310	TRUE
Dino_bin47_EHNEMKCH_09001hypotheticalprotein	1	1	1		1	1	1	1	0	1	0	0	0	0	1	0	0	0	0	1	0	0	0	51.7	51.7	51.7	3.0054	29	29	0	10.495	0	51.7	0	0	0	51315000	0	51315000	0	0	0	7				372	357	TRUE
Dino_bin47_EHNEMKCH_09265hypotheticalprotein	1	1	1		1	1	1	1	0	1	0	0	0	0	1	0	0	0	0	1	0	0	0	23	23	23	8.7353	87	87	0	6.0339	0	23	0	0	0	111250000	0	111250000	0	0	0	1				373	322	TRUE
Dino_bin48_GLLGAECA_0031110kDachaperonin	1	1	1		1	1	1	1	1	0	0	0	0	1	0	0	0	0	1	0	0	0	0	12.4	12.4	12.4	10.459	97	97	0.0074074	5.7823	12.4	0	0	0	0	2967700	2967700	0	0	0	0	1				374	661	TRUE
Dino_bin48_GLLGAECA_01063hypotheticalprotein	1	1	1		1	1	1	1	0	0	0	0	1	0	0	0	0	1	0	0	0	0	1	11.7	11.7	11.7	16.822	154	154	0	7.6481	0	0	0	0	11.7	60621000	0	0	0	0	60621000	1				375	5	TRUE
Dino_bin48_GLLGAECA_020201-deoxy-11-beta-hydroxypentalenatedehydrogenase	1	1	1		1	1	1	1	0	0	0	0	1	0	0	0	0	1	0	0	0	0	1	5.2	5.2	5.2	28.399	271	271	0	6.7286	0	0	0	0	5.2	112070000	0	0	0	0	112070000	1				376	242	TRUE
Dino_bin48_GLLGAECA_02900hypotheticalprotein	1	1	1		1	1	1	1	0	1	0	0	0	0	1	0	0	0	0	1	0	0	0	11.5	11.5	11.5	13.715	130	130	0.0047619	6.0237	0	11.5	0	0	0	9367000	0	9367000	0	0	0	1				377	397	TRUE
Dino_bin48_GLLGAECA_03017hypotheticalprotein	1	1	1		1	1	1	1	1	1	0	0	0	1	1	0	0	0	1	1	0	0	0	4.9	4.9	4.9	27.331	264	264	0	25.349	4.9	4.9	0	0	0	136550000	16031000	120520000	0	0	0	6				378	285	TRUE
Dino_bin48_GLLGAECA_03319hypotheticalprotein	1	1	1		1	1	1	1	0	1	0	0	0	0	1	0	0	0	0	1	0	0	0	20.2	20.2	20.2	8.8764	84	84	0.0066445	5.8379	0	20.2	0	0	0	7747100	0	7747100	0	0	0	2				379	70	TRUE
Dino_bin48_GLLGAECA_04324ECFRNApolymerasesigmafactorSigE	1	1	1		1	1	1	1	0	1	0	0	0	0	1	0	0	0	0	1	0	0	0	10.2	10.2	10.2	20.239	187	187	0.0079576	5.7952	0	10.2	0	0	0	6220900	0	6220900	0	0	0	2				380	393	TRUE
Dino_bin49_FGKCOJKD_01050hypotheticalprotein	1	1	1		1	1	1	1	1	0	0	0	0	1	0	0	0	0	1	0	0	0	0	18.8	18.8	18.8	9.1964	85	85	0	8.1099	18.8	0	0	0	0	34299000	34299000	0	0	0	0	2				381	576	TRUE
Dino_bin49_FGKCOJKD_01051hypotheticalprotein	1	1	1		1	1	1	1	1	0	0	0	0	1	0	0	0	0	1	0	0	0	0	37.5	37.5	37.5	6.9556	64	64	0.0079051	5.9087	37.5	0	0	0	0	32977000	32977000	0	0	0	0	1				382	136	TRUE
Dino_bin57_EBPKECLI_04636putativecoldshockproteinA;Dino_bin49_FGKCOJKD_01242putativecoldshockproteinA	1;1	1;1	1;1	;	2	1	1	1	1	0	0	0	0	1	0	0	0	0	1	0	0	0	0	25.8	25.8	25.8	7.2949	66	66;66	0	42.737	25.8	0	0	0	0	12597000	12597000	0	0	0	0	2				383	591	TRUE
Dino_bin49_FGKCOJKD_02053hypotheticalprotein	1	1	1		1	1	1	1	1	0	0	0	0	1	0	0	0	0	1	0	0	0	0	12.7	12.7	12.7	15.775	142	142	0.0068182	5.7716	12.7	0	0	0	0	0	0	0	0	0	0	1				385	527	TRUE
Dino_bin57_EBPKECLI_04071putativecoldshockproteinA;Dino_bin55_MNIFMNMH_02448putativecoldshockproteinA;Dino_bin49_FGKCOJKD_02166putativecoldshockproteinA	3;3;3	3;3;3	3;3;3	;;	3	3	3	3	3	0	0	0	0	3	0	0	0	0	3	0	0	0	0	34.3	34.3	34.3	7.4912	67	67;67;67	0	22.767	34.3	0	0	0	0	117710000	117710000	0	0	0	0	3				386	637;638;677	True;True;True
Dino_bin49_FGKCOJKD_02582Xylenemonooxygenaseelectrontransfercomponent	1	1	1		1	1	1	1	0	1	0	0	0	0	1	0	0	0	0	1	0	0	0	5.2	5.2	5.2	40.643	367	367	0.0065574	5.8338	0	5.2	0	0	0	0	0	0	0	0	0	1				387	539	TRUE
Dino_bin49_FGKCOJKD_03308Peptidechainreleasefactor3	1	1	1		1	1	1	1	0	1	0	0	0	0	1	0	0	0	0	1	0	0	0	2.1	2.1	2.1	57.644	528	528	0	6.2853	0	2.1	0	0	0	921260	0	921260	0	0	0	1				388	646	TRUE
Dino_bin49_FGKCOJKD_03309putativearaDino_binosyltransferaseC	1	1	1		1	1	1	1	1	0	0	0	0	1	0	0	0	0	1	0	0	0	0	3.3	3.3	3.3	114.91	1073	1073	0	6.1176	3.3	0	0	0	0	522370000	522370000	0	0	0	0	2				389	205	TRUE
Dino_bin49_FGKCOJKD_04397hypotheticalprotein	1	1	1		1	1	1	1	1	0	0	0	1	1	0	0	0	1	1	0	0	0	1	37.2	37.2	37.2	4.8595	43	43	0	7.5915	37.2	0	0	0	37.2	45603000	17389000	0	0	0	28213000	2				391	420	TRUE
Dino_bin50_AFKGIAHE_01375hypotheticalprotein	1	1	1		1	1	1	1	1	0	0	0	0	1	0	0	0	0	1	0	0	0	0	11.7	11.7	11.7	18.274	163	163	0.0068493	5.772	11.7	0	0	0	0	0	0	0	0	0	0	1				392	606	TRUE
Dino_bin50_AFKGIAHE_01751hypotheticalprotein	1	1	1		1	1	1	1	0	0	0	0	1	0	0	0	0	1	0	0	0	0	1	3.3	3.3	3.3	42.626	392	392	0.0064378	5.7665	0	0	0	0	3.3	0	0	0	0	0	0	1				393	425	TRUE
Dino_bin50_AFKGIAHE_01858Dihydroxy-aciddehydratase	1	1	1		1	1	1	1	0	1	0	0	0	0	1	0	0	0	0	1	0	0	0	3.4	3.4	3.4	58.186	562	562	0.0080808	5.7597	0	3.4	0	0	0	2219600	0	2219600	0	0	0	1				394	454	TRUE
Dino_bin50_AFKGIAHE_02352hypotheticalprotein	1	1	1		1	1	1	1	1	0	0	0	0	1	0	0	0	0	1	0	0	0	0	1.9	1.9	1.9	113.44	1038	1038	0	6.2302	1.9	0	0	0	0	0	0	0	0	0	0	1				395	349	TRUE
Dino_bin50_AFKGIAHE_02417hypotheticalprotein	1	1	1		1	1	1	1	1	0	0	0	0	1	0	0	0	0	1	0	0	0	0	13.2	13.2	13.2	15.355	144	144	0.0077821	5.901	13.2	0	0	0	0	408000000	408000000	0	0	0	0	1				396	469	TRUE
Dino_bin50_AFKGIAHE_03116hypotheticalprotein	1	1	1		1	1	1	1	0	1	0	0	0	0	1	0	0	0	0	1	0	0	0	22	22	22	9.9041	91	91	0.0058997	5.8133	0	22	0	0	0	3084100	0	3084100	0	0	0	1				397	346	TRUE
Dino_bin50_AFKGIAHE_03449hypotheticalprotein	1	1	1		1	1	1	1	1	0	0	0	0	1	0	0	0	0	1	0	0	0	0	2.8	2.8	2.8	35.926	320	320	0.0042553	5.9458	2.8	0	0	0	0	80514000	80514000	0	0	0	0	1				398	563	TRUE
Dino_bin50_AFKGIAHE_03900Dihydrolipoyllysine-residueacetyltransferasecomponentofacetoincleavingsystem	1	1	1		1	1	1	1	1	0	0	0	0	1	0	0	0	0	1	0	0	0	0	8.5	8.5	8.5	31.186	283	283	0.0079365	5.7947	8.5	0	0	0	0	14193000	14193000	0	0	0	0	1				399	727	TRUE
Dino_bin50_AFKGIAHE_04890Methionineaminopeptidase2	1	1	1		1	1	1	1	0	1	0	0	0	0	1	0	0	0	0	1	0	0	0	6.9	6.9	6.9	26.146	247	247	0.007722	5.899	0	6.9	0	0	0	3344600	0	3344600	0	0	0	2				401	410	TRUE
Dino_bin50_AFKGIAHE_05127hypotheticalprotein	1	1	1		1	1	1	1	1	0	0	0	0	1	0	0	0	0	1	0	0	0	0	1.5	1.5	1.5	79.488	713	713	0.0080483	5.7589	1.5	0	0	0	0	6794600	6794600	0	0	0	0	1				402	535	TRUE
Dino_bin50_AFKGIAHE_05150Cytochromecoxidasesubunit2	1	1	1		1	1	1	1	1	0	0	0	0	1	0	0	0	0	1	0	0	0	0	4.5	4.5	4.5	36.618	334	334	0.0064309	5.8287	4.5	0	0	0	0	12084000	12084000	0	0	0	0	1				403	632	TRUE
Dino_bin50_AFKGIAHE_06356hypotheticalprotein	1	1	1		1	1	1	1	0	0	0	0	1	0	0	0	0	1	0	0	0	0	1	6.8	6.8	6.8	28.334	265	265	0.0079787	5.7954	0	0	0	0	6.8	432550000	0	0	0	0	432550000	1				404	715	TRUE
Dino_bin50_AFKGIAHE_06540DNA-Dino_bindingproteinHU	1	1	1		1	1	1	1	1	0	0	0	0	1	0	0	0	0	1	0	0	0	0	16.5	16.5	16.5	9.5977	91	91	0	22.669	16.5	0	0	0	0	8820800	8820800	0	0	0	0	1				405	573	TRUE
Dino_bin54_DAEMOLLE_00347hypotheticalprotein	1	1	1		1	1	1	1	0	1	0	0	0	0	1	0	0	0	0	1	0	0	0	7.5	7.5	7.5	22.854	201	201	0.0066519	5.7692	0	7.5	0	0	0	4818300	0	4818300	0	0	0	1				407	358	TRUE
Dino_bin54_DAEMOLLE_01367hypotheticalprotein	1	1	1		1	1	1	1	1	0	0	0	0	1	0	0	0	0	1	0	0	0	0	4.5	4.5	4.5	21.505	202	202	0	6.5458	4.5	0	0	0	0	5335100	5335100	0	0	0	0	1				408	33	TRUE
Dino_bin54_DAEMOLLE_01498hypotheticalprotein	1	1	1		1	1	1	1	1	0	0	0	0	1	0	0	0	0	1	0	0	0	0	10.1	10.1	10.1	16.083	149	149	0.004386	5.9609	10.1	0	0	0	0	29507000	29507000	0	0	0	0	1				409	389	TRUE
Dino_bin54_DAEMOLLE_01720hypotheticalprotein	1	1	1		1	1	1	1	1	0	0	0	0	1	0	0	0	0	1	0	0	0	0	39.2	39.2	39.2	5.7715	51	51	0	7.9532	39.2	0	0	0	0	0	0	0	0	0	0	1				411	351	TRUE
Dino_bin54_DAEMOLLE_01926Phosphoribosylglycinamideformyltransferase	1	1	1		1	1	1	1	1	0	0	0	0	1	0	0	0	0	1	0	0	0	0	4.1	4.1	4.1	23.122	219	219	0.0046512	6.0064	4.1	0	0	0	0	0	0	0	0	0	0	3				412	218	TRUE
Dino_bin54_DAEMOLLE_02204ResponseregulatorproteinVraR	1	1	1		1	1	1	1	1	0	0	0	0	1	0	0	0	0	1	0	0	0	0	8.6	8.6	8.6	23.67	220	220	0	6.3399	8.6	0	0	0	0	1087600000	1087600000	0	0	0	0	2				413	649	TRUE
Dino_bin54_DAEMOLLE_03741Outermembraneprotein	1	1	1		1	1	1	1	1	0	0	0	0	1	0	0	0	0	1	0	0	0	0	3.8	3.8	3.8	36.084	344	344	0	6.4728	3.8	0	0	0	0	0	0	0	0	0	0	1				414	273	TRUE
Dino_bin54_DAEMOLLE_03813AconitatehydrataseA	1	1	1		1	1	1	1	0	1	0	0	0	0	1	0	0	0	0	1	0	0	0	2	2	2	94.048	888	888	0	6.7918	0	2	0	0	0	4928200	0	4928200	0	0	0	1				415	449	TRUE
Dino_bin54_DAEMOLLE_038183-isopropylmalatedehydrataselargesubunit	1	1	1		1	1	1	1	1	0	0	0	0	1	0	0	0	0	1	0	0	0	0	6.5	6.5	6.5	49.511	465	465	0	7.8138	6.5	0	0	0	0	40494000	40494000	0	0	0	0	1				416	508	TRUE
Dino_bin55_MNIFMNMH_00147putativecoldshockproteinA	1	1	1		1	1	1	1	1	0	0	0	0	1	0	0	0	0	1	0	0	0	0	25.8	25.8	25.8	7.4942	66	66	0	6.7894	25.8	0	0	0	0	6208900	6208900	0	0	0	0	1				417	592	TRUE
Dino_bin55_MNIFMNMH_00312putativecoldshockproteinA	1	1	1		1	1	1	1	1	0	0	0	0	1	0	0	0	0	1	0	0	0	0	19.7	19.7	19.7	7.2799	66	66	0	74.985	19.7	0	0	0	0	10677000	10677000	0	0	0	0	1				419	590	TRUE
Dino_bin55_MNIFMNMH_0067510kDachaperonin;Dino_bin49_FGKCOJKD_0496310kDachaperonin;Dino_bin25_JHICOKGM_0383010kDachaperonin	4;2;1	4;2;1	1;0;0	;	3	4	4	1	4	0	0	0	0	4	0	0	0	0	1	0	0	0	0	58.8	58.8	12.4	10.385	97	97;97;97	0	323.31	58.8	0	0	0	0	197370000	197370000	0	0	0	0	10				420	302;616;689;740	True;True;True;True
Dino_bin55_MNIFMNMH_00721hypotheticalprotein	1	1	1		1	1	1	1	1	0	0	0	0	1	0	0	0	0	1	0	0	0	0	31.2	31.2	31.2	6.9586	64	64	0	18.389	31.2	0	0	0	0	28628000	28628000	0	0	0	0	3				421	135	TRUE
Dino_bin55_MNIFMNMH_00722hypotheticalprotein	2	2	2		1	2	2	2	2	0	0	0	0	2	0	0	0	0	2	0	0	0	0	41.2	41.2	41.2	9.2184	85	85	0	33.328	41.2	0	0	0	0	9760500	9760500	0	0	0	0	2				422	1;651	True;True
Dino_bin55_MNIFMNMH_00758GlycogenaccumulationregulatorGarA;Dino_bin57_EBPKECLI_00489GlycogenaccumulationregulatorGarA;Dino_bin49_FGKCOJKD_00186GlycogenaccumulationregulatorGarA	2;1;1	2;1;1	2;1;1	;;	3	2	2	2	2	0	0	0	0	2	0	0	0	0	2	0	0	0	0	23.1	23.1	23.1	15.781	143	143;144;154	0	12.734	23.1	0	0	0	0	3812400	3812400	0	0	0	0	2				423	97;223	True;True
Dino_bin55_MNIFMNMH_01059PeptidoglycanendopeptidaseRipA	1	1	1		1	1	1	1	0	1	0	0	0	0	1	0	0	0	0	1	0	0	0	6.4	6.4	6.4	48.215	451	451	0	6.0757	0	6.4	0	0	0	15074000	0	15074000	0	0	0	1				425	668	TRUE
Dino_bin55_MNIFMNMH_01500OligopeptidetransportATP-Dino_bindingproteinOppD	1	1	1		1	1	1	1	0	1	0	0	0	0	1	0	0	0	0	1	0	0	0	1.8	1.8	1.8	72.779	670	670	0.0072639	5.7785	0	1.8	0	0	0	0	0	0	0	0	0	1				426	342	TRUE
Dino_bin55_MNIFMNMH_01838ABCtransporterarginine-Dino_bindingprotein	1	1	1		1	1	1	1	1	0	0	0	0	1	0	0	0	0	1	0	0	0	0	4.1	4.1	4.1	30.905	292	292	0	6.1671	4.1	0	0	0	0	1259400	1259400	0	0	0	0	1				427	254	TRUE
Dino_bin55_MNIFMNMH_02097hypotheticalprotein	1	1	1		1	1	1	1	0	1	0	0	0	0	1	0	0	0	0	1	0	0	0	2.8	2.8	2.8	41.335	390	390	0.0067416	5.7704	0	2.8	0	0	0	0	0	0	0	0	0	1				429	437	TRUE
Dino_bin55_MNIFMNMH_02135putativecoldshockproteinA	1	1	1		1	1	1	1	1	0	0	0	0	1	0	0	0	0	1	0	0	0	0	37.9	37.9	37.9	7.345	66	66	0	11.812	37.9	0	0	0	0	20411000	20411000	0	0	0	0	4				430	593	TRUE
Dino_bin55_MNIFMNMH_02705CopperchaperoneCopZ	1	1	1		1	1	1	1	1	0	0	0	0	1	0	0	0	0	1	0	0	0	0	20	20	20	7.258	70	70	0	6.6123	20	0	0	0	0	0	0	0	0	0	0	1				432	8	TRUE
Dino_bin55_MNIFMNMH_04505hypotheticalprotein	1	1	1		1	1	1	1	0	1	0	0	0	0	1	0	0	0	0	1	0	0	0	33.8	33.8	33.8	7.0061	65	65	0.0074442	5.7827	0	33.8	0	0	0	14115000	0	14115000	0	0	0	1				433	210	TRUE
Dino_bin56_OIJGMPJI_00449hypotheticalprotein	1	1	1		1	1	1	1	1	0	0	0	0	1	0	0	0	0	1	0	0	0	0	17.9	17.9	17.9	8.1514	78	78	0.0044444	5.9652	17.9	0	0	0	0	4957400	4957400	0	0	0	0	1				434	464	TRUE
Dino_bin56_OIJGMPJI_00643hypotheticalprotein	1	1	1		1	1	1	1	1	0	0	0	0	1	0	0	0	0	1	0	0	0	0	6.8	6.8	6.8	28.473	263	263	0	6.0739	6.8	0	0	0	0	0	0	0	0	0	0	1				435	724	TRUE
Dino_bin56_OIJGMPJI_01015tRNA(fMet)-specificendonucleaseVapC	1	1	1		1	1	1	1	1	1	0	0	0	1	1	0	0	0	1	1	0	0	0	13.6	13.6	13.6	13.347	125	125	0	6.1	13.6	13.6	0	0	0	36785000000	36514000000	270540000	0	0	0	2				436	75	TRUE
Dino_bin56_OIJGMPJI_01693Carbonmonoxidedehydrogenasemediumchain	1	1	1		1	1	1	1	0	1	0	0	0	0	1	0	0	0	0	1	0	0	0	12.7	12.7	12.7	29.47	283	283	0.0063966	5.7651	0	12.7	0	0	0	4008300	0	4008300	0	0	0	1				437	202	TRUE
Dino_bin56_OIJGMPJI_01829Aspartate--tRNA(Asp/Asn)ligase	1	1	1		1	1	1	1	0	0	0	0	1	0	0	0	0	1	0	0	0	0	1	2.5	2.5	2.5	66.235	596	596	0	6.1112	0	0	0	0	2.5	19883000	0	0	0	0	19883000	1				438	457	TRUE
Dino_bin57_EBPKECLI_0010610kDachaperonin;Dino_bin21_LMHDJEGE_0282710kDachaperonin	4;2	1;1	1;1	;	2	4	1	1	4	0	0	0	0	1	0	0	0	0	1	0	0	0	0	58.8	12.4	12.4	10.475	97	97;97	0	6.2652	58.8	0	0	0	0	10731000	10731000	0	0	0	0	1				439	302;616;690;740	False;False;True;False
Dino_bin57_EBPKECLI_01449sn-glycerol-3-phosphatetransportsystempermeaseproteinUgpA	1	1	1		1	1	1	1	0	1	0	0	0	0	1	0	0	0	0	1	0	0	0	5.6	5.6	5.6	35.677	323	323	0.0078431	5.903	0	5.6	0	0	0	109800000	0	109800000	0	0	0	1				440	315	TRUE
Dino_bin57_EBPKECLI_02204hypotheticalprotein	1	1	1		1	1	1	1	1	0	0	0	0	1	0	0	0	0	1	0	0	0	0	9.3	9.3	9.3	24.226	226	226	0	6.8442	9.3	0	0	0	0	0	0	0	0	0	0	1				441	10	TRUE
Dino_bin57_EBPKECLI_02687hypotheticalprotein	1	1	1		1	1	1	1	0	0	0	0	1	0	0	0	0	1	0	0	0	0	1	5.8	5.8	5.8	33.436	309	309	0.0076336	5.8921	0	0	0	0	5.8	10574000	0	0	0	0	10574000	1				442	259	TRUE
Dino_bin57_EBPKECLI_02740Heme-degradingmonooxygenaseHmoB	1	1	1		1	1	1	1	1	0	0	0	0	1	0	0	0	0	1	0	0	0	0	15.7	15.7	15.7	11.181	102	102	0	6.0565	15.7	0	0	0	0	0	0	0	0	0	0	1				443	222	TRUE
Dino_bin57_EBPKECLI_04035hypotheticalprotein	1	1	1		1	1	1	1	0	1	0	0	0	0	1	0	0	0	0	1	0	0	0	18.4	18.4	18.4	21.625	206	206	0.006135	5.7611	0	18.4	0	0	0	3712800	0	3712800	0	0	0	1				444	429	TRUE
Dino_bin57_EBPKECLI_04058hypotheticalprotein	1	1	1		1	1	1	1	0	1	0	0	0	0	1	0	0	0	0	1	0	0	0	27.5	27.5	27.5	7.4734	69	69	0.0063559	5.7641	0	27.5	0	0	0	0	0	0	0	0	0	1				445	381	TRUE
Dino_bin57_EBPKECLI_04114hypotheticalprotein	1	1	1		1	1	1	1	1	0	0	0	0	1	0	0	0	0	1	0	0	0	0	6.5	6.5	6.5	23.872	247	247	0	7.0836	6.5	0	0	0	0	7886000	7886000	0	0	0	0	1				446	236	TRUE
Dino_bin57_EBPKECLI_04709hypotheticalprotein	1	1	1		1	1	1	1	0	1	0	0	0	0	1	0	0	0	0	1	0	0	0	4.9	4.9	4.9	44.036	406	406	0.0066007	5.8374	0	4.9	0	0	0	0	0	0	0	0	0	1				447	306	TRUE
Dino_bin58_BEOBPBJK_00962hypotheticalprotein	1	1	1		1	1	1	1	1	0	0	0	0	1	0	0	0	0	1	0	0	0	0	6.1	6.1	6.1	19.219	181	181	0.0060423	5.8181	6.1	0	0	0	0	0	0	0	0	0	0	1				448	738	TRUE
Dino_bin58_BEOBPBJK_01148hypotheticalprotein	1	1	1		1	1	1	1	1	0	0	0	0	1	0	0	0	0	1	0	0	0	0	4	4	4	28.698	248	248	0.0076142	5.7868	4	0	0	0	0	0	0	0	0	0	0	1				449	49	TRUE
Dino_bin58_BEOBPBJK_02272Nitrilehydratasesubunitbeta	1	1	1		1	1	1	1	0	1	0	0	0	0	1	0	0	0	0	1	0	0	0	12.8	12.8	12.8	10.833	94	94	0.0075758	5.8855	0	12.8	0	0	0	0	0	0	0	0	0	1				453	442	TRUE
Dino_bin58_BEOBPBJK_02450hypotheticalprotein	1	1	1		1	1	1	1	1	0	0	0	0	1	0	0	0	0	1	0	0	0	0	12.4	12.4	12.4	9.786	97	97	0	7.0803	12.4	0	0	0	0	1476200	1476200	0	0	0	0	1				454	9	TRUE
Dino_bin58_BEOBPBJK_02672Osmotically-inducibleproteinY	1	1	1		1	1	1	1	1	0	0	0	0	1	0	0	0	0	1	0	0	0	0	11.3	11.3	11.3	11.751	115	115	0	6.9838	11.3	0	0	0	0	9350200	9350200	0	0	0	0	1				455	181	TRUE
Dino_bin58_BEOBPBJK_03756hypotheticalprotein	1	1	1		1	1	1	1	1	0	0	0	0	1	0	0	0	0	1	0	0	0	0	8.1	8.1	8.1	17.161	161	161	0	6.4019	8.1	0	0	0	0	3286100	3286100	0	0	0	0	1				457	63	TRUE
Dino_bin58_BEOBPBJK_04070PutativealiphaticsulfonatestransportpermeaseproteinSsuC	1	1	1		1	1	1	1	0	1	0	0	0	0	1	0	0	0	0	1	0	0	0	5.6	5.6	5.6	17.604	161	161	0	6.1553	0	5.6	0	0	0	0	0	0	0	0	0	1				458	318	TRUE
Dino_bin7_BHOCMHHN_00161hypotheticalprotein	1	1	1		1	1	1	1	1	0	0	0	0	1	0	0	0	0	1	0	0	0	0	2.8	2.8	2.8	50.854	458	458	0	6.1804	2.8	0	0	0	0	44981000	44981000	0	0	0	0	1				459	493	TRUE
Dino_bin7_BHOCMHHN_00923PP2C-familySer/Thrphosphatase	1	1	1		1	1	1	1	0	1	0	0	0	0	1	0	0	0	0	1	0	0	0	8.8	8.8	8.8	30.925	285	285	0.0041841	5.9387	0	8.8	0	0	0	17162000	0	17162000	0	0	0	1				461	513	TRUE
Dino_bin7_BHOCMHHN_02109hypotheticalprotein	1	1	1		1	1	1	1	0	1	0	0	0	0	1	0	0	0	0	1	0	0	0	9.5	9.5	9.5	31.527	283	283	0	6.3106	0	9.5	0	0	0	12380000	0	12380000	0	0	0	1				462	531	TRUE
Dino_bin7_BHOCMHHN_02616DNArepairproteinRecN	1	1	1		1	1	1	1	1	0	0	0	0	1	0	0	0	0	1	0	0	0	0	3.6	3.6	3.6	62.643	580	580	0	7.3666	3.6	0	0	0	0	1315100	1315100	0	0	0	0	1				463	601	TRUE
Dino_bin8_FJHKMKMN_00332hypotheticalprotein	1	1	1		1	1	1	1	0	1	0	0	0	0	1	0	0	0	0	1	0	0	0	4.7	4.7	4.7	44.529	387	387	0.0080645	5.7591	0	4.7	0	0	0	0	0	0	0	0	0	1				464	544	TRUE
Dino_bin8_FJHKMKMN_00686hypotheticalprotein	1	1	1		1	1	1	1	1	1	0	0	0	1	1	0	0	0	1	1	0	0	0	2.7	2.7	2.7	60.589	558	558	0.0058309	5.8112	2.7	2.7	0	0	0	120990000	98077000	22909000	0	0	0	4				465	456	TRUE
Dino_bin8_FJHKMKMN_01302Oxygen-independentcoproporphyrinogen-IIIoxidase-likeproteinYqeR	1	1	1		1	1	1	1	1	0	0	0	0	1	0	0	0	0	1	0	0	0	0	6.5	6.5	6.5	36.537	341	341	0.0064516	5.7665	6.5	0	0	0	0	242890000	242890000	0	0	0	0	1				467	265	TRUE
Dino_bin8_FJHKMKMN_02354hypotheticalprotein	1	1	1		1	1	1	1	1	0	0	0	0	1	0	0	0	0	1	0	0	0	0	3.8	3.8	3.8	35.262	315	315	0.0081301	5.7603	3.8	0	0	0	0	5555900	5555900	0	0	0	0	1				468	359	TRUE
Dino_bin9_LOHJFCPF_00977hypotheticalprotein	1	1	1		1	1	1	1	0	1	0	0	0	0	1	0	0	0	0	1	0	0	0	4.3	4.3	4.3	45.788	420	420	0.0082418	5.8001	0	4.3	0	0	0	21229000	0	21229000	0	0	0	1				469	384	TRUE
Dino_bin9_LOHJFCPF_01046hypotheticalprotein	1	1	1		1	1	1	1	0	1	0	0	0	0	1	0	0	0	0	1	0	0	0	8.1	8.1	8.1	13.309	123	123	0.0081136	5.7599	0	8.1	0	0	0	0	0	0	0	0	0	1				470	338	TRUE
Dino_bin9_LOHJFCPF_02394hypotheticalprotein	1	1	1		1	1	1	1	0	1	0	0	0	0	1	0	0	0	0	1	0	0	0	2.4	2.4	2.4	46.325	419	419	0.0065359	5.8337	0	2.4	0	0	0	0	0	0	0	0	0	1				474	374	TRUE
Dino_bin9_LOHJFCPF_02527hypotheticalprotein	1	1	1		1	1	1	1	0	1	0	0	0	0	1	0	0	0	0	1	0	0	0	2.8	2.8	2.8	39.103	351	351	0.007326	5.8789	0	2.8	0	0	0	7483000	0	7483000	0	0	0	1				475	530	TRUE
Dino_bin9_LOHJFCPF_02644OutermembraneproteinTolC	1	1	1		1	1	1	1	0	0	0	0	1	0	0	0	0	1	0	0	0	0	1	2.8	2.8	2.8	53.778	492	492	0	9.2222	0	0	0	0	2.8	68776000	0	0	0	0	68776000	1				476	521	TRUE
Dino_bin9_LOHJFCPF_02864hypotheticalprotein	1	1	1		1	1	1	1	0	1	0	0	0	0	1	0	0	0	0	1	0	0	0	13.7	13.7	13.7	17.636	161	161	0.0071429	5.872	0	13.7	0	0	0	15646000	0	15646000	0	0	0	1				477	447	TRUE
Dino_bin9_LOHJFCPF_03234hypotheticalprotein	1	1	1		1	1	1	1	1	1	0	0	0	1	1	0	0	0	1	1	0	0	0	12.5	12.5	12.5	13.729	128	128	0.0046296	5.9986	12.5	12.5	0	0	0	1596200000	1438900000	157300000	0	0	0	5				478	317	TRUE
Dino_bin9_LOHJFCPF_03548hypotheticalprotein	1	1	1		1	1	1	1	0	0	0	0	1	0	0	0	0	1	0	0	0	0	1	3.4	3.4	3.4	120.49	1086	1086	0.006263	5.7625	0	0	0	0	3.4	5947500	0	0	0	0	5947500	1				479	726	TRUE
Dino_bin9_LOHJFCPF_04043hypotheticalprotein	1	1	1		1	1	1	1	0	1	0	0	0	0	1	0	0	0	0	1	0	0	0	11.7	11.7	11.7	18.757	162	162	0.0063694	5.8269	0	11.7	0	0	0	0	0	0	0	0	0	1				480	391	TRUE
Dino_bin9_LOHJFCPF_04261dTDP-glucose4,6-dehydratase	1	1	1		1	1	1	1	1	0	0	0	0	1	0	0	0	0	1	0	0	0	0	4.5	4.5	4.5	45.04	396	396	0.0062893	5.763	4.5	0	0	0	0	5882200	5882200	0	0	0	0	1				481	497	TRUE
[truncated: 6 more columns]
