# Supplementary material for: Genome-centric resolution of novel microbial lineages in an excavated Centrosaurus dinosaur fossil bone from the Late Cretaceous of North America
Source: Environ Microbiome. 2020 Mar 19;15:8. doi: 10.1186/s40793-020-00355-w (PMC8067395; doi:10.1186/s40793-020-00355-w)
Supplement: Supplementary file 8 — Additional file 8: Table S7. Identified proteins in the adjacent mudstone. [file 40793_2020_355_MOESM8_ESM.xls]

## Sheet: proteinGroups
Table S7 Identified proteins in the adjacent mudstone.
Protein IDs	Peptide counts (all)	Peptide counts (razor+unique)	Peptide counts (unique)	Fasta headers	Number of proteins	Peptides	Razor + unique peptides	Unique peptides	Peptides 04272018_Onstott_RL_2911Mudstone_Lumos	Peptides 09102017_Onstott_RL_174_1M10g_Lumos1	Peptides 10072017_Onstott_RL_190_Mudstone_Lumos	Peptides 10072017_Onstott_RL_190_Mudstone_Lumos_SDB	Peptides 11172017_Onstott_RL_000_1Mudstone_Lumos	Razor + unique peptides 04272018_Onstott_RL_2911Mudstone_Lumos	Razor + unique peptides 09102017_Onstott_RL_174_1M10g_Lumos1	Razor + unique peptides 10072017_Onstott_RL_190_Mudstone_Lumos	Razor + unique peptides 10072017_Onstott_RL_190_Mudstone_Lumos_SDB	Razor + unique peptides 11172017_Onstott_RL_000_1Mudstone_Lumos	Unique peptides 04272018_Onstott_RL_2911Mudstone_Lumos	Unique peptides 09102017_Onstott_RL_174_1M10g_Lumos1	Unique peptides 10072017_Onstott_RL_190_Mudstone_Lumos	Unique peptides 10072017_Onstott_RL_190_Mudstone_Lumos_SDB	Unique peptides 11172017_Onstott_RL_000_1Mudstone_Lumos	Sequence coverage [%]	Unique + razor sequence coverage [%]	Unique sequence coverage [%]	Mol. weight [kDa]	Sequence length	Sequence lengths	Q-value	Score	Sequence coverage 04272018_Onstott_RL_2911Mudstone_Lumos [%]	Sequence coverage 09102017_Onstott_RL_174_1M10g_Lumos1 [%]	Sequence coverage 10072017_Onstott_RL_190_Mudstone_Lumos [%]	Sequence coverage 10072017_Onstott_RL_190_Mudstone_Lumos_SDB [%]	Sequence coverage 11172017_Onstott_RL_000_1Mudstone_Lumos [%]	Intensity	Intensity 04272018_Onstott_RL_2911Mudstone_Lumos	Intensity 09102017_Onstott_RL_174_1M10g_Lumos1	Intensity 10072017_Onstott_RL_190_Mudstone_Lumos	Intensity 10072017_Onstott_RL_190_Mudstone_Lumos_SDB	Intensity 11172017_Onstott_RL_000_1Mudstone_Lumos	MS/MS count	Only identified by site	Reverse	Potential contaminant	id	Peptide IDs	Peptide is razor
Dino_bin11_PELPFKHK_01620hypotheticalprotein	1	1	1		1	1	1	1	0	0	0	0	1	0	0	0	0	1	0	0	0	0	1	13.1	13.1	13.1	7.048	61	61	0.0060606	5.8122	0	0	0	0	13.1	0	0	0	0	0	0	1				0	24	TRUE
Dino_bin11_PELPFKHK_02502ATP-dependentRNAhelicaseDbpA	1	1	1		1	1	1	1	1	0	0	0	0	1	0	0	0	0	1	0	0	0	0	1.3	1.3	1.3	160.37	1466	1466	0	5.9692	1.3	0	0	0	0	0	0	0	0	0	0	1				1	341	TRUE
Dino_bin11_PELPFKHK_03586Dihydroneopterintriphosphatediphosphatase	1	1	1		1	1	1	1	0	1	0	0	0	0	1	0	0	0	0	1	0	0	0	5.2	5.2	5.2	17.245	155	155	0.0061728	5.8173	0	5.2	0	0	0	0	0	0	0	0	0	1				2	233	TRUE
Dino_bin11_PELPFKHK_03703hypotheticalprotein	1	1	1		1	1	1	1	1	0	0	0	0	1	0	0	0	0	1	0	0	0	0	4	4	4	30.969	277	277	0.0048544	5.7907	4	0	0	0	0	0	0	0	0	0	0	1				3	238	TRUE
Dino_bin12_JNFMBNFO_01377Succinate-semialdehydedehydrogenase	1	1	1		1	1	1	1	0	1	0	0	0	0	1	0	0	0	0	1	0	0	0	2.8	2.8	2.8	51.925	493	493	0.0059172	5.8092	0	2.8	0	0	0	884240	0	884240	0	0	0	1				5	252	TRUE
Dino_bin12_JNFMBNFO_02975Putativeniacin/nicotinamidetransporterNaiP	1	1	1		1	1	1	1	0	0	0	0	1	0	0	0	0	1	0	0	0	0	1	4.5	4.5	4.5	50.482	469	469	0.0090498	5.7845	0	0	0	0	4.5	0	0	0	0	0	0	1				6	93	TRUE
Dino_bin12_JNFMBNFO_04776hypotheticalprotein	1	1	1		1	1	1	1	0	1	0	0	0	0	1	0	0	0	0	1	0	0	0	2.4	2.4	2.4	32.597	296	296	0	5.9829	0	2.4	0	0	0	0	0	0	0	0	0	1				7	62	TRUE
Dino_bin12_JNFMBNFO_05634Acetylornithineaminotransferase	1	1	1		1	1	1	1	1	1	0	0	0	1	1	0	0	0	1	1	0	0	0	5	5	5	41.398	403	403	0	6.1863	5	5	0	0	0	362970000	349430000	13538000	0	0	0	3				8	253	TRUE
Dino_bin13_EIFICNMC_02113Polyphosphatekinase	1	1	1		1	1	1	1	0	1	0	0	0	0	1	0	0	0	0	1	0	0	0	2.1	2.1	2.1	84.436	764	764	0	6.0349	0	2.1	0	0	0	21797000	0	21797000	0	0	0	3				9	249	TRUE
Dino_bin13_EIFICNMC_03935ReplicativeDNAhelicase	1	1	1		1	1	1	1	1	1	0	0	0	1	1	0	0	0	1	1	0	0	0	2.4	2.4	2.4	80.716	744	744	0	7.637	2.4	2.4	0	0	0	57017000	21073000	35944000	0	0	0	8				10	165	TRUE
Dino_bin14_JDBLHJNN_00141hypotheticalprotein	1	1	1		1	1	1	1	1	0	0	0	0	1	0	0	0	0	1	0	0	0	0	6.8	6.8	6.8	42.768	398	398	0.0088889	5.7845	6.8	0	0	0	0	7944900	7944900	0	0	0	0	1				11	2	TRUE
Dino_bin14_JDBLHJNN_008423-phenylpropionate/cinnamicaciddioxygenaseferredoxinsubunit	1	1	1		1	1	1	1	0	1	0	0	0	0	1	0	0	0	0	1	0	0	0	14.9	14.9	14.9	13.371	121	121	0.007874	5.8512	0	14.9	0	0	0	3002100	0	3002100	0	0	0	1				12	159	TRUE
Dino_bin14_JDBLHJNN_02562VitaminB12-dependentribonucleotidereductase	1	1	1		1	1	1	1	1	1	0	0	0	1	1	0	0	0	1	1	0	0	0	1.8	1.8	1.8	102.51	943	943	0	7.8499	1.8	1.8	0	0	0	241660000	208790000	32869000	0	0	0	3				14	242	TRUE
Dino_bin14_JDBLHJNN_02991InnermembranemetabolitetransportproteinYhjE	1	1	1		1	1	1	1	0	1	0	0	0	0	1	0	0	0	0	1	0	0	0	3.8	3.8	3.8	47.083	446	446	0.0086207	5.881	0	3.8	0	0	0	2156900	0	2156900	0	0	0	1				15	248	TRUE
Dino_bin14_JDBLHJNN_03653hypotheticalprotein	1	1	1		1	1	1	1	0	0	1	0	0	0	0	1	0	0	0	0	1	0	0	13.8	13.8	13.8	16.344	152	152	0.0072464	5.8385	0	0	13.8	0	0	0	0	0	0	0	0	1				16	121	TRUE
Dino_bin14_JDBLHJNN_053395-dehydro-2-deoxygluconokinase	1	1	1		1	1	1	1	1	0	0	0	0	1	0	0	0	0	1	0	0	0	0	5.3	5.3	5.3	34.252	320	320	0	6.4262	5.3	0	0	0	0	1226500	1226500	0	0	0	0	1				17	166	TRUE
Dino_bin14_JDBLHJNN_05376HTH-typetranscriptionalregulatorLutR	1	1	1		1	1	1	1	0	0	1	0	0	0	0	1	0	0	0	0	1	0	0	3.3	3.3	3.3	27.487	243	243	0.0057803	5.8049	0	0	3.3	0	0	0	0	0	0	0	0	1				18	25	TRUE
Dino_bin14_JDBLHJNN_0630327-O-demethylrifamycinSVmethyltransferase	1	1	1		1	1	1	1	0	0	1	0	0	0	0	1	0	0	0	0	1	0	0	5.4	5.4	5.4	23.655	221	221	0.0064103	5.8203	0	0	5.4	0	0	0	0	0	0	0	0	1				19	12	TRUE
Dino_bin15_ICOFIHON_00041Anthranilatesynthasecomponent1	1	1	1		1	1	1	1	1	1	0	0	0	1	1	0	0	0	1	1	0	0	0	3	3	3	55.362	494	494	0.0074627	5.8415	3	3	0	0	0	27667000	12104000	15564000	0	0	0	2				20	240	TRUE
Dino_bin15_ICOFIHON_02287F420-dependentglucose-6-phosphatedehydrogenase	1	1	1		1	1	1	1	1	0	0	0	0	1	0	0	0	0	1	0	0	0	0	6.4	6.4	6.4	34.843	311	311	0	6.0349	6.4	0	0	0	0	29710000	29710000	0	0	0	0	1				23	164	TRUE
Dino_bin15_ICOFIHON_03494hypotheticalprotein	1	1	1		1	1	1	1	1	1	0	0	0	1	1	0	0	0	1	1	0	0	0	22.9	22.9	22.9	9.1191	83	83	0	7.9939	22.9	22.9	0	0	0	105870000	90889000	14982000	0	0	0	7				24	195	TRUE
Dino_bin16_FIFOGGBO_01405DipeptidetransportsystempermeaseproteinDppB	1	1	1		1	1	1	1	0	0	1	0	0	0	0	1	0	0	0	0	1	0	0	6.3	6.3	6.3	36.8	334	334	0.0093023	5.7856	0	0	6.3	0	0	0	0	0	0	0	0	1				25	303	TRUE
Dino_bin16_FIFOGGBO_02169PutativecoenzymeF420-dependentoxidoreductase	1	1	1		1	1	1	1	0	1	0	0	0	0	1	0	0	0	0	1	0	0	0	5.6	5.6	5.6	36.672	338	338	0.0081301	5.8539	0	5.6	0	0	0	0	0	0	0	0	0	1				26	175	TRUE
Dino_bin17_LOOLFEGJ_00599hypotheticalprotein	1	1	1		1	1	1	1	1	0	0	0	0	1	0	0	0	0	1	0	0	0	0	51.4	51.4	51.4	3.5069	35	35	0	6.8885	51.4	0	0	0	0	0	0	0	0	0	0	1				27	215	TRUE
Dino_bin17_LOOLFEGJ_02822hypotheticalprotein	1	1	1		1	1	1	1	0	1	0	0	0	0	1	0	0	0	0	1	0	0	0	10.5	10.5	10.5	16.96	152	152	0.0094787	5.7884	0	10.5	0	0	0	337870	0	337870	0	0	0	1				30	184	TRUE
Dino_bin19_EGCOLHMO_00216hypotheticalprotein	1	1	1		1	1	1	1	0	1	0	0	0	0	1	0	0	0	0	1	0	0	0	9.7	9.7	9.7	22.292	196	196	0	6.3524	0	9.7	0	0	0	172660000	0	172660000	0	0	0	1				31	332	TRUE
Dino_bin19_EGCOLHMO_00764hypotheticalprotein	1	1	1		1	1	1	1	1	0	0	0	0	1	0	0	0	0	1	0	0	0	0	4.8	4.8	4.8	22.902	210	210	0.0092593	5.891	4.8	0	0	0	0	910310000	910310000	0	0	0	0	2				32	230	TRUE
Dino_bin19_EGCOLHMO_02390hypotheticalprotein	1	1	1		1	1	1	1	1	0	0	0	0	1	0	0	0	0	1	0	0	0	0	32.7	32.7	32.7	6.1819	55	55	0.0051546	5.794	32.7	0	0	0	0	0	0	0	0	0	0	1				34	73	TRUE
Dino_bin19_EGCOLHMO_03170hypotheticalprotein	1	1	1		1	1	1	1	1	0	0	0	0	1	0	0	0	0	1	0	0	0	0	16.3	16.3	16.3	10.605	98	98	0	6.454	16.3	0	0	0	0	18094000	18094000	0	0	0	0	1				35	161	TRUE
Dino_bin2_Dino_bin29_DHNLMKLN_01657hypotheticalprotein	1	1	1		1	1	1	1	0	0	0	0	1	0	0	0	0	1	0	0	0	0	1	4.3	4.3	4.3	30.392	281	281	0.005291	5.7948	0	0	0	0	4.3	0	0	0	0	0	0	1				37	209	TRUE
Dino_bin2_Dino_bin29_DHNLMKLN_03310hypotheticalprotein	1	1	1		1	1	1	1	0	0	0	1	0	0	0	0	1	0	0	0	0	1	0	15.3	15.3	15.3	25.657	242	242	0.0049751	5.7922	0	0	0	15.3	0	410290	0	0	0	410290	0	1				38	285	TRUE
Dino_bin2_Dino_bin29_DHNLMKLN_03805Sec-independentproteintranslocaseproteinTatC	1	1	1		1	1	1	1	0	0	0	1	0	0	0	0	1	0	0	0	0	1	0	13.1	13.1	13.1	33.09	298	298	0.005102	5.7929	0	0	0	13.1	0	1135600	0	0	0	1135600	0	2				39	38	TRUE
Dino_bin2_Dino_bin29_DHNLMKLN_04379hypotheticalprotein	1	1	1		1	1	1	1	0	1	0	0	0	0	1	0	0	0	0	1	0	0	0	6.1	6.1	6.1	31.635	295	295	0.0055556	5.7989	0	6.1	0	0	0	0	0	0	0	0	0	1				40	284	TRUE
Dino_bin2_Dino_bin29_DHNLMKLN_04389HTH-typetranscriptionalregulatorCmtR	1	1	1		1	1	1	1	1	0	0	0	0	1	0	0	0	0	1	0	0	0	0	8	8	8	29.21	275	275	0.006993	5.8307	8	0	0	0	0	2850700	2850700	0	0	0	0	1				41	210	TRUE
Dino_bin2_Dino_bin29_DHNLMKLN_05913ECFRNApolymerasesigmafactorSigK	1	1	1		1	1	1	1	0	0	0	0	1	0	0	0	0	1	0	0	0	0	1	4.8	4.8	4.8	45.242	415	415	0.008	5.8519	0	0	0	0	4.8	267200000	0	0	0	0	267200000	1				42	250	TRUE
Dino_bin20_LHJAJAGP_00144AklanonicacidmethyltransferaseDauC	1	1	1		1	1	1	1	0	1	0	0	0	0	1	0	0	0	0	1	0	0	0	6.5	6.5	6.5	30.735	292	292	0.0092166	5.785	0	6.5	0	0	0	12243000	0	12243000	0	0	0	1				43	132	TRUE
Dino_bin20_LHJAJAGP_01599hypotheticalprotein	1	1	1		1	1	1	1	1	1	0	0	0	1	1	0	0	0	1	1	0	0	0	10.7	10.7	10.7	17.557	159	159	0	6.602	10.7	10.7	0	0	0	12623000000	2967200000	9655500000	0	0	0	5				44	261	TRUE
Dino_bin20_LHJAJAGP_031163-oxoacyl-[acyl-carrier-protein]synthase3	1	1	1		1	1	1	1	0	1	0	0	0	0	1	0	0	0	0	1	0	0	0	5.5	5.5	5.5	33.871	330	330	0	6.0461	0	5.5	0	0	0	1031600	0	1031600	0	0	0	2				46	61	TRUE
Dino_bin20_LHJAJAGP_03966putativecysteinedesulfurase	1	1	1		1	1	1	1	0	1	0	0	0	0	1	0	0	0	0	1	0	0	0	4.4	4.4	4.4	46.069	430	430	0.0093897	5.7864	0	4.4	0	0	0	23816000	0	23816000	0	0	0	1				48	217	TRUE
Dino_bin20_LHJAJAGP_04512hypotheticalprotein	1	1	1		1	1	1	1	1	0	0	0	0	1	0	0	0	0	1	0	0	0	0	4	4	4	53.866	496	496	0.0060976	5.8126	4	0	0	0	0	0	0	0	0	0	0	1				49	156	TRUE
Dino_bin20_LHJAJAGP_04740hypotheticalprotein	1	1	1		1	1	1	1	1	0	0	0	0	1	0	0	0	0	1	0	0	0	0	3.3	3.3	3.3	36.121	332	332	0	8.9394	3.3	0	0	0	0	1354900000	1354900000	0	0	0	0	2				50	345	TRUE
Dino_bin55_MNIFMNMH_0273860kDachaperonin1;Dino_bin21_LMHDJEGE_0043860kDachaperonin1	1;1	1;1	1;1	;	2	1	1	1	1	0	0	0	0	1	0	0	0	0	1	0	0	0	0	2.2	2.2	2.2	57.118	543	543;545	0.0062893	5.8181	2.2	0	0	0	0	0	0	0	0	0	0	1				51	163	TRUE
Dino_bin21_LMHDJEGE_02339hypotheticalprotein	2	2	2		1	2	2	2	0	0	0	2	0	0	0	0	2	0	0	0	0	2	0	29.7	29.7	29.7	15.622	145	145	0	11.622	0	0	0	29.7	0	1697200	0	0	0	1697200	0	2				52	255;354	True;True
Dino_bin22_ODBIGGNK_00568ABCtransporterpermeaseYtrF	1	1	1		1	1	1	1	1	0	0	0	0	1	0	0	0	0	1	0	0	0	0	1.4	1.4	1.4	84.785	813	813	0.0076336	5.8443	1.4	0	0	0	0	84778000	84778000	0	0	0	0	1				54	131	TRUE
Dino_bin22_ODBIGGNK_03342GlutathionetransportsystempermeaseproteinGsiC	1	1	1		1	1	1	1	0	0	1	0	0	0	0	1	0	0	0	0	1	0	0	6.7	6.7	6.7	33.547	315	315	0.0064516	5.8205	0	0	6.7	0	0	0	0	0	0	0	0	1				56	298	TRUE
Dino_bin22_ODBIGGNK_03430RibonucleaseG	1	1	1		1	1	1	1	1	0	0	0	0	1	0	0	0	0	1	0	0	0	0	0.9	0.9	0.9	97.559	922	922	0.010309	5.921	0.9	0	0	0	0	0	0	0	0	0	0	1				57	120	TRUE
Dino_bin22_ODBIGGNK_034776-phosphogluconatedehydrogenase,NAD(+)-dependent,decarboxylating	1	1	1		1	1	1	1	0	1	0	0	0	0	1	0	0	0	0	1	0	0	0	6.1	6.1	6.1	31.298	296	296	0.009434	5.897	0	6.1	0	0	0	0	0	0	0	0	0	2				58	178	TRUE
Dino_bin22_ODBIGGNK_03811Biotincarboxylcarrierproteinofacetyl-CoAcarboxylase	1	1	1		1	1	1	1	1	0	0	0	0	1	0	0	0	0	1	0	0	0	0	9.6	9.6	9.6	17.451	166	166	0.0070922	5.8376	9.6	0	0	0	0	208850000	208850000	0	0	0	0	1				59	206	TRUE
Dino_bin22_ODBIGGNK_03900SmallribosomalsubunitbiogenesisGTPaseRsgA	1	1	1		1	1	1	1	0	1	0	0	0	0	1	0	0	0	0	1	0	0	0	4.8	4.8	4.8	35.217	331	331	0.0072993	5.839	0	4.8	0	0	0	6413400	0	6413400	0	0	0	2				60	254	TRUE
Dino_bin22_ODBIGGNK_05306hypotheticalprotein	1	1	1		1	1	1	1	0	0	0	1	0	0	0	0	1	0	0	0	0	1	0	6.7	6.7	6.7	11.588	105	105	0	6.1182	0	0	0	6.7	0	0	0	0	0	0	0	1				61	373	TRUE
Dino_bin22_ODBIGGNK_060242-iminobutanoate/2-iminopropanoatedeaminase	1	1	1		1	1	1	1	1	0	0	0	0	1	0	0	0	0	1	0	0	0	0	7.9	7.9	7.9	13.464	126	126	0	5.9772	7.9	0	0	0	0	1203500	1203500	0	0	0	0	1				62	66	TRUE
Dino_bin22_ODBIGGNK_06042hypotheticalprotein	1	1	1		1	1	1	1	0	0	0	1	0	0	0	0	1	0	0	0	0	1	0	1.2	1.2	1.2	71.206	665	665	0	5.9496	0	0	0	1.2	0	0	0	0	0	0	0	1				63	295	TRUE
Dino_bin23_DIDCOJEL_01108putativelipidkinaseYegS	1	1	1		1	1	1	1	1	0	0	0	0	1	0	0	0	0	1	0	0	0	0	1.5	1.5	1.5	55.537	522	522	0	5.9881	1.5	0	0	0	0	0	0	0	0	0	0	1				65	143	TRUE
Dino_bin23_DIDCOJEL_01170hypotheticalprotein	1	1	1		1	1	1	1	0	1	0	0	0	0	1	0	0	0	0	1	0	0	0	19	19	19	12.057	105	105	0.0097087	5.9037	0	19	0	0	0	0	0	0	0	0	0	1				66	227	TRUE
Dino_bin23_DIDCOJEL_03779hypotheticalprotein	1	1	1		1	1	1	1	1	0	0	0	0	1	0	0	0	0	1	0	0	0	0	10.8	10.8	10.8	17.122	167	167	0.0098039	5.9085	10.8	0	0	0	0	19274000	19274000	0	0	0	0	1				67	146	TRUE
Dino_bin24_CKONCNBH_00006Glucose-1-phosphateadenylyltransferase	1	1	1		1	1	1	1	1	0	0	0	0	1	0	0	0	0	1	0	0	0	0	4.6	4.6	4.6	45.056	412	412	0.010101	5.9145	4.6	0	0	0	0	0	0	0	0	0	0	1				68	170	TRUE
Dino_bin24_CKONCNBH_01241hypotheticalprotein	1	1	1		1	1	1	1	1	0	0	0	0	1	0	0	0	0	1	0	0	0	0	12.3	12.3	12.3	16.836	171	171	0	7.504	12.3	0	0	0	0	49069000	49069000	0	0	0	0	2				69	247	TRUE
Dino_bin24_CKONCNBH_01509Na(+)/H(+)antiportersubunitA	1	1	1		1	1	1	1	1	0	1	1	0	1	0	1	1	0	1	0	1	1	0	2.5	2.5	2.5	85.41	832	832	0.0073529	5.8391	2.5	0	2.5	2.5	0	0	0	0	0	0	0	4				70	139	TRUE
Dino_bin24_CKONCNBH_01568Spermidine/putrescineimportATP-Dino_bindingproteinPotA	1	1	1		1	1	1	1	1	0	0	0	0	1	0	0	0	0	1	0	0	0	0	5.3	5.3	5.3	42.999	398	398	0	5.9545	5.3	0	0	0	0	2932200	2932200	0	0	0	0	1				71	258	TRUE
Dino_bin25_JHICOKGM_01480hypotheticalprotein	1	1	1		1	1	1	1	1	0	0	0	0	1	0	0	0	0	1	0	0	0	0	17.4	17.4	17.4	12.101	115	115	0.0057471	5.8038	17.4	0	0	0	0	403460000	403460000	0	0	0	0	1				72	152	TRUE
Dino_bin25_JHICOKGM_01620Solubleepoxidehydrolase	1	1	1		1	1	1	1	1	0	0	0	0	1	0	0	0	0	1	0	0	0	0	9	9	9	42.91	390	390	0	6.0097	9	0	0	0	0	1039600	1039600	0	0	0	0	1				73	1	TRUE
Dino_bin25_JHICOKGM_01861hypotheticalprotein	1	1	1		1	1	1	1	0	0	0	1	0	0	0	0	1	0	0	0	0	1	0	7.1	7.1	7.1	55.927	562	562	0.0071942	5.838	0	0	0	7.1	0	2838900	0	0	0	2838900	0	1				74	75	TRUE
Dino_bin25_JHICOKGM_02277putativetranscriptionalregulatorWhiB3	1	1	1		1	1	1	1	1	0	0	0	0	1	0	0	0	0	1	0	0	0	0	19.2	19.2	19.2	11.47	99	99	0.005618	5.8001	19.2	0	0	0	0	3840800	3840800	0	0	0	0	1				75	259	TRUE
Dino_bin25_JHICOKGM_02657hypotheticalprotein	1	1	1		1	1	1	1	1	0	0	0	0	1	0	0	0	0	1	0	0	0	0	4.9	4.9	4.9	34.279	324	324	0.0080645	5.8521	4.9	0	0	0	0	140500000	140500000	0	0	0	0	1				76	351	TRUE
Dino_bin25_JHICOKGM_07772hypotheticalprotein	1	1	1		1	1	1	1	0	1	0	0	0	0	1	0	0	0	0	1	0	0	0	1.9	1.9	1.9	88.66	836	836	0.0076923	5.8477	0	1.9	0	0	0	46298000	0	46298000	0	0	0	1				78	232	TRUE
Dino_bin26_GPKNNGLP_00421Orotatephosphoribosyltransferase	1	1	1		1	1	1	1	0	0	0	1	0	0	0	0	1	0	0	0	0	1	0	5.3	5.3	5.3	27.281	247	247	0.0054348	5.7971	0	0	0	5.3	0	152270	0	0	0	152270	0	1				79	172	TRUE
Dino_bin29_DFIIBCEH_00376PyruvatedehydrogenaseE1component	1	1	1		1	1	1	1	0	1	0	0	0	0	1	0	0	0	0	1	0	0	0	2	2	2	102.12	906	906	0.005848	5.806	0	2	0	0	0	1008100	0	1008100	0	0	0	1				81	183	TRUE
Dino_bin29_DFIIBCEH_00958hypotheticalprotein	1	1	1		1	1	1	1	1	0	0	0	0	1	0	0	0	0	1	0	0	0	0	2.7	2.7	2.7	33.441	301	301	0.0054054	5.7967	2.7	0	0	0	0	0	0	0	0	0	0	1				82	361	TRUE
Dino_bin29_DFIIBCEH_01625Delta(1)-pyrroline-2-carboxylatereductase	1	1	1		1	1	1	1	0	1	0	0	0	0	1	0	0	0	0	1	0	0	0	4.4	4.4	4.4	40.664	362	362	0.0084746	5.8765	0	4.4	0	0	0	2076400000	0	2076400000	0	0	0	4				83	283	TRUE
Dino_bin29_DFIIBCEH_02189hypotheticalprotein	1	1	1		1	1	1	1	1	0	0	0	0	1	0	0	0	0	1	0	0	0	0	1.9	1.9	1.9	52.545	470	470	0.0079365	5.8515	1.9	0	0	0	0	0	0	0	0	0	0	1				84	291	TRUE
Dino_bin29_DFIIBCEH_02703Glutamate--cysteineligaseEgtA	1	1	1		1	1	1	1	0	0	0	0	1	0	0	0	0	1	0	0	0	0	1	4.3	4.3	4.3	51.533	447	447	0.0075758	5.844	0	0	0	0	4.3	12999000	0	0	0	0	12999000	1				85	353	TRUE
Dino_bin29_DFIIBCEH_038945-nitroanthranilicacidaminohydrolase	1	1	1		1	1	1	1	0	1	0	0	0	0	1	0	0	0	0	1	0	0	0	6.1	6.1	6.1	46.819	427	427	0.0082645	5.7844	0	6.1	0	0	0	319680	0	319680	0	0	0	0				86	14	TRUE
Dino_bin30_OCCJAADC_00323Acyl-CoAdehydrogenase	1	1	1		1	1	1	1	1	0	0	0	0	1	0	0	0	0	1	0	0	0	0	5.1	5.1	5.1	42.392	391	391	0	6.822	5.1	0	0	0	0	2532200	2532200	0	0	0	0	1				87	21	TRUE
Dino_bin30_OCCJAADC_03411hypotheticalprotein	1	1	1		1	1	1	1	1	0	0	0	0	1	0	0	0	0	1	0	0	0	0	16.7	16.7	16.7	27.061	245	245	0	6.0205	16.7	0	0	0	0	3504800	3504800	0	0	0	0	1				89	33	TRUE
Dino_bin31_NOIBPKBN_00870BifunctionalhomocysteineS-methyltransferase/5,10-methylenetetrahydrofolatereductase	1	1	1		1	1	1	1	0	1	0	0	0	0	1	0	0	0	0	1	0	0	0	6.2	6.2	6.2	36.635	338	338	0	5.9321	0	6.2	0	0	0	2133000	0	2133000	0	0	0	1				90	231	TRUE
Dino_bin32_AGPNABLH_00544Cyclicdi-GMPphosphodiesteraseresponseregulatorRpfG	1	1	1		1	1	1	1	0	1	0	0	0	0	1	0	0	0	0	1	0	0	0	5	5	5	43.263	400	400	0	6.3942	0	5	0	0	0	858330	0	858330	0	0	0	1				92	214	TRUE
Dino_bin32_AGPNABLH_00796SensorkinaseCckA	1	1	1		1	1	1	1	1	0	0	0	0	1	0	0	0	0	1	0	0	0	0	2.1	2.1	2.1	101.78	922	922	0	5.9613	2.1	0	0	0	0	0	0	0	0	0	0	1				93	70	TRUE
Dino_bin32_AGPNABLH_01259Carbamoyl-phosphatesynthaselargechain	1	1	1		1	1	1	1	1	0	0	0	0	1	0	0	0	0	1	0	0	0	0	1.6	1.6	1.6	116.11	1086	1086	0	6.5607	1.6	0	0	0	0	18640000	18640000	0	0	0	0	1				94	63	TRUE
Dino_bin32_AGPNABLH_02635Copper-sensingtranscriptionalrepressorCsoR	1	1	1		1	1	1	1	1	0	0	0	0	1	0	0	0	0	1	0	0	0	0	16	16	16	11.084	100	100	0.008547	5.8772	16	0	0	0	0	1976700	1976700	0	0	0	0	1				95	221	TRUE
Dino_bin32_AGPNABLH_03374hypotheticalprotein	1	1	1		1	1	1	1	0	0	1	0	0	0	0	1	0	0	0	0	1	0	0	23.5	23.5	23.5	5.8718	51	51	0	6.1356	0	0	23.5	0	0	5081700	0	0	5081700	0	0	1				97	71	TRUE
Dino_bin33_FGBLDDID_01299hypotheticalprotein	1	1	1		1	1	1	1	1	0	0	0	0	1	0	0	0	0	1	0	0	0	0	34.7	34.7	34.7	12.419	118	118	0.0059524	5.8098	34.7	0	0	0	0	22802000	22802000	0	0	0	0	1				98	294	TRUE
Dino_bin33_FGBLDDID_03624hypotheticalprotein	1	1	1		1	1	1	1	1	0	0	0	0	1	0	0	0	0	1	0	0	0	0	5.7	5.7	5.7	13.96	123	123	0	6.1924	5.7	0	0	0	0	0	0	0	0	0	0	1				101	108	TRUE
Dino_bin33_FGBLDDID_03661hypotheticalprotein	1	1	1		1	1	1	1	1	0	0	0	0	1	0	0	0	0	1	0	0	0	0	3.5	3.5	3.5	27.246	258	258	0.0075188	5.8417	3.5	0	0	0	0	0	0	0	0	0	0	1				102	229	TRUE
Dino_bin33_FGBLDDID_04187tRNAmodificationGTPaseMnmE	1	1	1		1	1	1	1	1	0	0	0	0	1	0	0	0	0	1	0	0	0	0	2.7	2.7	2.7	60.236	554	554	0.0069444	5.8301	2.7	0	0	0	0	4298200	4298200	0	0	0	0	1				103	220	TRUE
Dino_bin41_OGEPBNNG_01257Quinoneoxidoreductase1;Dino_bin33_FGBLDDID_04220Quinoneoxidoreductase1	1;1	1;1	1;1	;	2	1	1	1	1	0	0	0	0	1	0	0	0	0	1	0	0	0	0	6.9	6.9	6.9	31.647	305	305;305	0.0058824	5.8083	6.9	0	0	0	0	0	0	0	0	0	0	1				104	193	TRUE
Dino_bin34_FDBGPJCP_01122Ferredoxin	1	1	1		1	1	1	1	1	0	0	0	0	1	0	0	0	0	1	0	0	0	0	23.4	23.4	23.4	18.259	167	167	0.0089286	5.8835	23.4	0	0	0	0	4530100	4530100	0	0	0	0	1				105	275	TRUE
Dino_bin34_FDBGPJCP_01923Acyl-CoAdehydrogenasefadE12	1	1	1		1	1	1	1	1	0	0	0	0	1	0	0	0	0	1	0	0	0	0	10.3	10.3	10.3	43.066	388	388	0.0049505	5.7919	10.3	0	0	0	0	13352000	13352000	0	0	0	0	1				106	87	TRUE
Dino_bin34_FDBGPJCP_02728hypotheticalprotein	1	1	1		1	1	1	1	0	1	0	0	0	0	1	0	0	0	0	1	0	0	0	1.6	1.6	1.6	115.94	1078	1078	0.0096154	5.9018	0	1.6	0	0	0	2049100	0	2049100	0	0	0	1				107	169	TRUE
Dino_bin34_FDBGPJCP_02840VitaminB12-dependentribonucleoside-diphosphatereductase	1	1	1		1	1	1	1	0	0	0	0	1	0	0	0	0	1	0	0	0	0	1	1	1	1	111.59	1041	1041	0.0049261	5.7914	0	0	0	0	1	0	0	0	0	0	0	1				108	151	TRUE
Dino_bin35_MBGGPPBL_00301BicarbonatetransportATP-Dino_bindingproteinCmpD	1	1	1		1	1	1	1	1	0	0	0	0	1	0	0	0	0	1	0	0	0	0	4.6	4.6	4.6	28.803	260	260	0.0086957	5.8811	4.6	0	0	0	0	0	0	0	0	0	0	1				109	127	TRUE
Dino_bin35_MBGGPPBL_00621hypotheticalprotein	1	1	1		1	1	1	1	0	1	0	0	0	0	1	0	0	0	0	1	0	0	0	6	6	6	21.748	201	201	0	6.0031	0	6	0	0	0	0	0	0	0	0	0	1				110	211	TRUE
Dino_bin35_MBGGPPBL_01956hypotheticalprotein	1	1	1		1	1	1	1	0	0	0	0	1	0	0	0	0	1	0	0	0	0	1	4.9	4.9	4.9	22.233	204	204	0.0050761	5.7926	0	0	0	0	4.9	89358000	0	0	0	0	89358000	1				111	128	TRUE
Dino_bin37_KIGGEPNA_00677hypotheticalprotein	1	1	1		1	1	1	1	1	0	0	0	0	1	0	0	0	0	1	0	0	0	0	20.5	20.5	20.5	8.3857	73	73	0.005814	5.805	20.5	0	0	0	0	41183000	41183000	0	0	0	0	1				113	187	TRUE
Dino_bin37_KIGGEPNA_00985putativeglycosyltransferase	1	1	1		1	1	1	1	1	0	0	0	0	1	0	0	0	0	1	0	0	0	0	6.3	6.3	6.3	26.978	254	254	0	6.0099	6.3	0	0	0	0	35758000	35758000	0	0	0	0	1				114	219	TRUE
Dino_bin37_KIGGEPNA_03867Ribosome-associatedATPase	1	1	1		1	1	1	1	1	0	0	0	0	1	0	0	0	0	1	0	0	0	0	7.5	7.5	7.5	28.163	254	254	0	6.0195	7.5	0	0	0	0	0	0	0	0	0	0	1				115	97	TRUE
Dino_bin37_KIGGEPNA_045284-hydroxy-3-methylbut-2-en-1-yldiphosphatesynthase(flavodoxin)	1	1	1		1	1	1	1	1	0	0	0	0	1	0	0	0	0	1	0	0	0	0	3.8	3.8	3.8	44.781	424	424	0.0084034	5.8732	3.8	0	0	0	0	33208000	33208000	0	0	0	0	1				116	174	TRUE
Dino_bin37_KIGGEPNA_049802,5-diketocamphane1,2-monooxygenase	1	1	1		1	1	1	1	1	0	0	0	0	1	0	0	0	0	1	0	0	0	0	11.2	11.2	11.2	38.381	347	347	0	6.4644	11.2	0	0	0	0	1412400	1412400	0	0	0	0	1				118	286	TRUE
Dino_bin38_NOOFIGOE_00600hypotheticalprotein	1	1	1		1	1	1	1	0	1	0	0	0	0	1	0	0	0	0	1	0	0	0	6.4	6.4	6.4	28.276	251	251	0.0095238	5.9003	0	6.4	0	0	0	23839000	0	23839000	0	0	0	1				119	180	TRUE
Dino_bin39_EKBHAMBE_02924Phenylalanine--tRNAligasealphasubunit	1	1	1		1	1	1	1	1	0	0	0	0	1	0	0	0	0	1	0	0	0	0	2.9	2.9	2.9	39.842	345	345	0	6.1481	2.9	0	0	0	0	0	0	0	0	0	0	1				120	355	TRUE
Dino_bin4_LKEIPNOP_00838hypotheticalprotein	1	1	1		1	1	1	1	0	0	0	1	0	0	0	0	1	0	0	0	0	1	0	3.9	3.9	3.9	28.708	255	255	0	6.0017	0	0	0	3.9	0	0	0	0	0	0	0	1				121	203	TRUE
Dino_bin4_LKEIPNOP_04153hypotheticalprotein	1	1	1		1	1	1	1	1	0	0	0	0	1	0	0	0	0	1	0	0	0	0	11.2	11.2	11.2	16.373	152	152	0.0056497	5.802	11.2	0	0	0	0	524200000	524200000	0	0	0	0	1				126	202	TRUE
Dino_bin4_LKEIPNOP_04272hypotheticalprotein	1	1	1		1	1	1	1	1	0	0	0	0	1	0	0	0	0	1	0	0	0	0	4.1	4.1	4.1	21.07	197	197	0.0053763	5.7967	4.1	0	0	0	0	0	0	0	0	0	0	1				127	133	TRUE
Dino_bin40_AKCHFEIE_00643hypotheticalprotein	1	1	1		1	1	1	1	0	1	0	0	0	0	1	0	0	0	0	1	0	0	0	3.2	3.2	3.2	42.934	374	374	0.0066225	5.8235	0	3.2	0	0	0	0	0	0	0	0	0	1				130	207	TRUE
Dino_bin40_AKCHFEIE_04462Undecaprenyl-phosphatemannosyltransferase	1	1	1		1	1	1	1	1	0	0	0	0	1	0	0	0	0	1	0	0	0	0	5.2	5.2	5.2	36.079	330	330	0	6.0704	5.2	0	0	0	0	28756000	28756000	0	0	0	0	1				132	239	TRUE
Dino_bin40_AKCHFEIE_04680Iron-sulfurclustercarrierprotein	1	1	1		1	1	1	1	1	0	0	0	0	1	0	0	0	0	1	0	0	0	0	6.6	6.6	6.6	33.546	305	305	0	6.0344	6.6	0	0	0	0	0	0	0	0	0	0	1				133	237	TRUE
Dino_bin41_OGEPBNNG_00436Putativesuccinyl-CoAtransferase	1	1	1		1	1	1	1	1	0	0	0	0	1	0	0	0	0	1	0	0	0	0	5.6	5.6	5.6	24.263	213	213	0.0052083	5.7944	5.6	0	0	0	0	0	0	0	0	0	0	1				134	189	TRUE
Dino_bin41_OGEPBNNG_01093SporegerminationproteinGerE	1	1	1		1	1	1	1	1	0	0	0	0	1	0	0	0	0	1	0	0	0	0	1.2	1.2	1.2	102.9	980	980	0	6.132	1.2	0	0	0	0	0	0	0	0	0	0	1				135	148	TRUE
Dino_bin41_OGEPBNNG_03315hypotheticalprotein	1	1	1		1	1	1	1	1	0	0	0	0	1	0	0	0	0	1	0	0	0	0	11.9	11.9	11.9	11.142	101	101	0.0068493	5.829	11.9	0	0	0	0	0	0	0	0	0	0	1				137	199	TRUE
Dino_bin42_KHHKJPLB_00096Phenoxybenzoatedioxygenasesubunitalpha	1	1	1		1	1	1	1	1	0	0	0	0	1	0	0	0	0	1	0	0	0	0	2.2	2.2	2.2	50.967	451	451	0.0088496	5.8821	2.2	0	0	0	0	291160000	291160000	0	0	0	0	1				138	245	TRUE
Dino_bin42_KHHKJPLB_00865hypotheticalprotein	1	1	1		1	1	1	1	0	1	0	0	0	0	1	0	0	0	0	1	0	0	0	7.9	7.9	7.9	27.039	242	242	0.0050251	5.7924	0	7.9	0	0	0	0	0	0	0	0	0	2				139	150	TRUE
Dino_bin42_KHHKJPLB_03201Epoxyqueuosinereductase	1	1	1		1	1	1	1	1	0	0	0	0	1	0	0	0	0	1	0	0	0	0	3.6	3.6	3.6	45.022	416	416	0.0054645	5.7974	3.6	0	0	0	0	151950000	151950000	0	0	0	0	1				142	181	TRUE
Dino_bin43_IJEMICPI_00089MultidrugresistanceproteinMdtA	1	1	1		1	1	1	1	1	0	0	0	0	1	0	0	0	0	1	0	0	0	0	4.1	4.1	4.1	50.618	469	469	0.0068027	5.8284	4.1	0	0	0	0	105360000	105360000	0	0	0	0	1				143	204	TRUE
Dino_bin43_IJEMICPI_00496hypotheticalprotein	1	1	1		1	1	1	1	1	0	0	0	0	1	0	0	0	0	1	0	0	0	0	2.7	2.7	2.7	34.885	330	330	0.0092593	5.7854	2.7	0	0	0	0	0	0	0	0	0	0	1				144	244	TRUE
Dino_bin43_IJEMICPI_00759hypotheticalprotein	1	1	1		1	1	1	1	0	1	0	0	0	0	1	0	0	0	0	1	0	0	0	58.1	58.1	58.1	3.5051	31	31	0.0055866	5.7989	0	58.1	0	0	0	0	0	0	0	0	0	1				145	182	TRUE
Dino_bin43_IJEMICPI_0235950SribosomalproteinL14	1	1	1		1	1	1	1	0	1	0	0	0	0	1	0	0	0	0	1	0	0	0	13.9	13.9	13.9	13.327	122	122	0.0062112	5.8175	0	13.9	0	0	0	5208200	0	5208200	0	0	0	2				147	192	TRUE
Dino_bin43_IJEMICPI_03294EthanolamineutilizationproteinEutD	1	1	1		1	1	1	1	1	1	0	0	0	1	1	0	0	0	1	1	0	0	0	5.4	5.4	5.4	34.304	332	332	0.0067114	5.8276	5.4	5.4	0	0	0	441660000	204000000	237650000	0	0	0	3				148	213	TRUE
Dino_bin43_IJEMICPI_03730Hydroxyacylglutathionehydrolase	1	1	1		1	1	1	1	1	0	0	0	0	1	0	0	0	0	1	0	0	0	0	6.1	6.1	6.1	31.287	279	279	0.0081967	5.8664	6.1	0	0	0	0	4818400	4818400	0	0	0	0	1				149	388	TRUE
Dino_bin43_IJEMICPI_04913(S)-mandelatedehydrogenase	1	1	1		1	1	1	1	0	1	0	0	0	0	1	0	0	0	0	1	0	0	0	4.6	4.6	4.6	44.853	411	411	0	8.1469	0	4.6	0	0	0	26647000	0	26647000	0	0	0	2				150	51	TRUE
Dino_bin43_IJEMICPI_05611Tyrocidinesynthase1	1	1	1		1	1	1	1	1	0	0	0	0	1	0	0	0	0	1	0	0	0	0	3.7	3.7	3.7	56.336	519	519	0.0078125	5.8498	3.7	0	0	0	0	1605500	1605500	0	0	0	0	1				151	340	TRUE
Dino_bin44_ALAKJGPG_00040PutativemultidrugexportATP-Dino_binding/permeaseprotein	1	1	1		1	1	1	1	1	0	0	0	0	1	0	0	0	0	1	0	0	0	0	1.5	1.5	1.5	67.662	615	615	0.0082645	5.8674	1.5	0	0	0	0	0	0	0	0	0	0	1				153	288	TRUE
Dino_bin44_ALAKJGPG_01661DNAgyrasesubunitB;Dino_bin7_BHOCMHHN_02486DNAgyrasesubunitB	1;1	1;1	1;1	;	2	1	1	1	0	0	0	0	1	0	0	0	0	1	0	0	0	0	1	1.7	1.7	1.7	69.962	637	637;638	0.0052356	5.7947	0	0	0	0	1.7	8573400	0	0	0	0	8573400	1				154	366	TRUE
Dino_bin44_ALAKJGPG_02082hypotheticalprotein	1	1	1		1	1	1	1	0	1	0	0	0	0	1	0	0	0	0	1	0	0	0	34.5	34.5	34.5	5.7095	55	55	0.0071429	5.8378	0	34.5	0	0	0	1371300	0	1371300	0	0	0	1				155	216	TRUE
Dino_bin44_ALAKJGPG_02172RibosomematurationfactorRimP	1	1	1		1	1	1	1	1	0	0	0	0	1	0	0	0	0	1	0	0	0	0	11.6	11.6	11.6	19.296	172	172	0	6.0172	11.6	0	0	0	0	0	0	0	0	0	0	1				156	86	TRUE
Dino_bin44_ALAKJGPG_031493-alpha-(or20-beta)-hydroxysteroiddehydrogenase	1	1	1		1	1	1	1	1	0	0	0	0	1	0	0	0	0	1	0	0	0	0	6.6	6.6	6.6	31.717	288	288	0.0060241	5.8121	6.6	0	0	0	0	110350000	110350000	0	0	0	0	1				157	375	TRUE
Dino_bin44_ALAKJGPG_04353Hyaluronansynthase	1	1	1		1	1	1	1	1	0	0	0	0	1	0	0	0	0	1	0	0	0	0	5.9	5.9	5.9	34.103	305	305	0.010204	5.919	5.9	0	0	0	0	0	0	0	0	0	0	1				158	218	TRUE
Dino_bin44_ALAKJGPG_05710TyrosinerecomDino_binaseXerC	1	1	1		1	1	1	1	1	0	0	0	0	1	0	0	0	0	1	0	0	0	0	7.3	7.3	7.3	36.294	329	329	0.0052632	5.7947	7.3	0	0	0	0	3008100	3008100	0	0	0	0	1				159	194	TRUE
Dino_bin45_ABPDNPDD_01465hypotheticalprotein	1	1	1		1	1	1	1	0	0	0	0	1	0	0	0	0	1	0	0	0	0	1	9.7	9.7	9.7	11.921	103	103	0.0054945	5.7976	0	0	0	0	9.7	142730000	0	0	0	0	142730000	1				160	179	TRUE
Dino_bin45_ABPDNPDD_02713hypotheticalprotein	1	1	1		1	1	1	1	1	0	0	0	0	1	0	0	0	0	1	0	0	0	0	11.2	11.2	11.2	33.819	312	312	0	6.1013	11.2	0	0	0	0	177280000	177280000	0	0	0	0	3				162	8	TRUE
Dino_bin45_ABPDNPDD_02984hypotheticalprotein	1	1	1		1	1	1	1	1	1	0	0	0	1	1	0	0	0	1	1	0	0	0	33.3	33.3	33.3	5.5912	48	48	0	7.0489	33.3	33.3	0	0	0	4202800000	4178500000	24342000	0	0	0	8				163	208	TRUE
Dino_bin45_ABPDNPDD_03221hypotheticalprotein	1	1	1		1	1	1	1	1	0	0	0	0	1	0	0	0	0	1	0	0	0	0	30.8	30.8	30.8	4.3291	39	39	0	5.9701	30.8	0	0	0	0	44709000	44709000	0	0	0	0	2				164	260	TRUE
Dino_bin45_ABPDNPDD_04413hypotheticalprotein	1	1	1		1	1	1	1	1	0	0	0	0	1	0	0	0	0	1	0	0	0	0	28.8	28.8	28.8	7.3472	66	66	0.0053191	5.7953	28.8	0	0	0	0	0	0	0	0	0	0	1				165	196	TRUE
Dino_bin46_KPEABFPH_00261Methylmalonyl-CoAmutase	1	1	1		1	1	1	1	1	0	0	0	0	1	0	0	0	0	1	0	0	0	0	5.4	5.4	5.4	77.074	717	717	0.0057143	5.8031	5.4	0	0	0	0	3446700	3446700	0	0	0	0	1				166	387	TRUE
Dino_bin46_KPEABFPH_02193Glucose-1-phosphateadenylyltransferase	1	1	1		1	1	1	1	1	0	0	0	0	1	0	0	0	0	1	0	0	0	0	2.4	2.4	2.4	46.591	422	422	0	6.0266	2.4	0	0	0	0	0	0	0	0	0	0	1				167	326	TRUE
Dino_bin46_KPEABFPH_02713RibonucleaseR	1	1	1		1	1	1	1	0	0	0	0	1	0	0	0	0	1	0	0	0	0	1	1.3	1.3	1.3	86.887	791	791	0	6.1012	0	0	0	0	1.3	61464000	0	0	0	0	61464000	3				168	162	TRUE
Dino_bin46_KPEABFPH_038043-hydroxybenzoate6-hydroxylase1	1	1	1		1	1	1	1	0	1	0	0	0	0	1	0	0	0	0	1	0	0	0	4.5	4.5	4.5	46.302	423	423	0.0064935	5.8211	0	4.5	0	0	0	0	0	0	0	0	0	1				169	27	TRUE
Dino_bin47_EHNEMKCH_00094hypotheticalprotein	1	1	1		1	1	1	1	1	0	0	0	0	1	0	0	0	0	1	0	0	0	0	4.9	4.9	4.9	35.178	307	307	0.004878	5.7909	4.9	0	0	0	0	5518600	5518600	0	0	0	0	1				171	188	TRUE
Dino_bin47_EHNEMKCH_00853NADP-reducinghydrogenasesubunitHndA	1	1	1		1	1	1	1	0	0	0	0	1	0	0	0	0	1	0	0	0	0	1	12.4	12.4	12.4	16.414	153	153	0.0053476	5.7967	0	0	0	0	12.4	17407000	0	0	0	0	17407000	1				172	154	TRUE
Dino_bin47_EHNEMKCH_01723ResponseregulatorMprA	1	1	1		1	1	1	1	0	1	0	0	0	0	1	0	0	0	0	1	0	0	0	1.3	1.3	1.3	141.8	1311	1311	0.005	5.7922	0	1.3	0	0	0	10122000	0	10122000	0	0	0	1				173	292	TRUE
Dino_bin47_EHNEMKCH_03072hypotheticalprotein	1	1	1		1	1	1	1	1	0	0	0	0	1	0	0	0	0	1	0	0	0	0	3.9	3.9	3.9	50.581	436	436	0.0048309	5.7906	3.9	0	0	0	0	2370100	2370100	0	0	0	0	1				174	241	TRUE
Dino_bin47_EHNEMKCH_030943-octaprenyl-4-hydroxybenzoatecarboxy-lyase	1	1	1		1	1	1	1	1	0	0	0	0	1	0	0	0	0	1	0	0	0	0	3.7	3.7	3.7	56.907	509	509	0	5.9503	3.7	0	0	0	0	4264500	4264500	0	0	0	0	1				175	293	TRUE
Dino_bin47_EHNEMKCH_03277hypotheticalprotein	1	1	1		1	1	1	1	0	1	0	0	0	0	1	0	0	0	0	1	0	0	0	33.3	33.3	33.3	5.4615	48	48	0.009434	5.7866	0	33.3	0	0	0	8997200	0	8997200	0	0	0	1				176	334	TRUE
Dino_bin47_EHNEMKCH_039001,2-epoxyphenylacetyl-CoAisomerase	1	1	1		1	1	1	1	1	0	0	0	0	1	0	0	0	0	1	0	0	0	0	4.2	4.2	4.2	31.474	287	287	0.0095238	5.7886	4.2	0	0	0	0	0	0	0	0	0	0	1				177	197	TRUE
Dino_bin47_EHNEMKCH_05817putativeenoyl-CoAhydrataseechA8	1	1	1		1	1	1	1	0	1	0	0	0	0	1	0	0	0	0	1	0	0	0	6.9	6.9	6.9	27.921	259	259	0.00625	5.8175	0	6.9	0	0	0	0	0	0	0	0	0	1				178	17	TRUE
Dino_bin47_EHNEMKCH_06689hypotheticalprotein	1	1	1		1	1	1	1	1	0	0	0	0	1	0	0	0	0	1	0	0	0	0	3.9	3.9	3.9	34.182	310	310	0	6.0817	3.9	0	0	0	0	59710000	59710000	0	0	0	0	1				180	385	TRUE
Dino_bin47_EHNEMKCH_07726hypotheticalprotein	1	1	1		1	1	1	1	0	1	0	0	0	0	1	0	0	0	0	1	0	0	0	11	11	11	19.916	181	181	0.0090909	5.8847	0	11	0	0	0	18262000	0	18262000	0	0	0	1				181	384	TRUE
Dino_bin47_EHNEMKCH_08149hypotheticalprotein	1	1	1		1	1	1	1	0	0	0	0	1	0	0	0	0	1	0	0	0	0	1	5.9	5.9	5.9	21.962	188	188	0.0070423	5.8331	0	0	0	0	5.9	429660000	0	0	0	0	429660000	1				182	389	TRUE
Dino_bin48_GLLGAECA_01619DNAgyrasesubunitA	1	1	1		1	1	1	1	1	0	0	0	0	1	0	0	0	0	1	0	0	0	0	6.8	6.8	6.8	26.8	249	249	0.004902	5.7909	6.8	0	0	0	0	7324500	7324500	0	0	0	0	1				184	67	TRUE
Dino_bin48_GLLGAECA_01721hypotheticalprotein	1	1	1		1	1	1	1	0	1	0	0	0	0	1	0	0	0	0	1	0	0	0	7	7	7	25.398	228	228	0	6.0627	0	7	0	0	0	86909000	0	86909000	0	0	0	2				185	41	TRUE
Dino_bin48_GLLGAECA_01732putativeoxidoreductase	1	1	1		1	1	1	1	1	0	0	0	0	1	0	0	0	0	1	0	0	0	0	4.4	4.4	4.4	28.664	275	275	0	8.0159	4.4	0	0	0	0	82062000	82062000	0	0	0	0	1				186	177	TRUE
Dino_bin48_GLLGAECA_02306SensorhistidinekinaseLiaS	1	1	1		1	1	1	1	0	1	0	0	0	0	1	0	0	0	0	1	0	0	0	5	5	5	44.307	419	419	0.0065359	5.822	0	5	0	0	0	0	0	0	0	0	0	1				187	147	TRUE
Dino_bin48_GLLGAECA_03017hypotheticalprotein	1	1	1		1	1	1	1	0	1	0	0	0	0	1	0	0	0	0	1	0	0	0	4.9	4.9	4.9	27.331	264	264	0	6.097	0	4.9	0	0	0	31253000	0	31253000	0	0	0	2				188	141	TRUE
Dino_bin48_GLLGAECA_03115Ureidoglycolatelyase	1	1	1		1	1	1	1	0	0	0	1	0	0	0	0	1	0	0	0	0	1	0	20.6	20.6	20.6	19.797	189	189	0.0096154	5.7889	0	0	0	20.6	0	679810	0	0	0	679810	0	1				190	311	TRUE
Dino_bin49_FGKCOJKD_03309putativearaDino_binosyltransferaseC	1	1	1		1	1	1	1	1	0	0	0	0	1	0	0	0	0	1	0	0	0	0	3.3	3.3	3.3	114.91	1073	1073	0	6.0455	3.3	0	0	0	0	61450000	61450000	0	0	0	0	1				192	102	TRUE
Dino_bin49_FGKCOJKD_03691TranscriptionalrepressorMce3R	1	1	1		1	1	1	1	1	0	0	0	0	1	0	0	0	0	1	0	0	0	0	2.5	2.5	2.5	44.117	404	404	0.0065789	5.8227	2.5	0	0	0	0	0	0	0	0	0	0	1				193	185	TRUE
Dino_bin49_FGKCOJKD_04397hypotheticalprotein	2	2	2		1	2	2	2	1	1	0	0	0	1	1	0	0	0	1	1	0	0	0	37.2	37.2	37.2	4.8595	43	43	0	12.043	34.9	37.2	0	0	0	153120000	4262900	148850000	0	0	0	3				195	234;328	True;True
Dino_bin50_AFKGIAHE_00550hypotheticalprotein	1	1	1		1	1	1	1	0	1	0	0	0	0	1	0	0	0	0	1	0	0	0	11.2	11.2	11.2	15.939	143	143	0.0056818	5.8026	0	11.2	0	0	0	110830000	0	110830000	0	0	0	2				196	31	TRUE
Dino_bin50_AFKGIAHE_02201Inososedehydratase	1	1	1		1	1	1	1	1	0	0	0	0	1	0	0	0	0	1	0	0	0	0	5.9	5.9	5.9	20.967	187	187	0.0051813	5.7943	5.9	0	0	0	0	0	0	0	0	0	0	1				197	226	TRUE
Dino_bin50_AFKGIAHE_04054hypotheticalprotein	1	1	1		1	1	1	1	1	0	0	0	0	1	0	0	0	0	1	0	0	0	0	3.5	3.5	3.5	50.554	463	463	0.0087719	5.8812	3.5	0	0	0	0	3573900	3573900	0	0	0	0	1				198	223	TRUE
Dino_bin50_AFKGIAHE_04356hypotheticalprotein	1	1	1		1	1	1	1	1	0	0	0	0	1	0	0	0	0	1	0	0	0	0	4.9	4.9	4.9	45.499	425	425	0.0063694	5.82	4.9	0	0	0	0	242230000	242230000	0	0	0	0	1				199	90	TRUE
Dino_bin50_AFKGIAHE_05703SerineproteaseAprX	1	1	1		1	1	1	1	0	1	0	0	0	0	1	0	0	0	0	1	0	0	0	3	3	3	48.038	471	471	0.0083333	5.8697	0	3	0	0	0	5083400	0	5083400	0	0	0	1				200	212	TRUE
Dino_bin50_AFKGIAHE_06496hypotheticalprotein	1	1	1		1	1	1	1	0	1	0	0	0	0	1	0	0	0	0	1	0	0	0	21.7	21.7	21.7	8.4234	83	83	0.0095694	5.7887	0	21.7	0	0	0	664910	0	664910	0	0	0	1				201	153	TRUE
Dino_bin54_DAEMOLLE_01926Phosphoribosylglycinamideformyltransferase	1	1	1		1	1	1	1	1	0	0	0	0	1	0	0	0	0	1	0	0	0	0	4.1	4.1	4.1	23.122	219	219	0	18.817	4.1	0	0	0	0	335730000	335730000	0	0	0	0	2				202	109	TRUE
Dino_bin54_DAEMOLLE_02204ResponseregulatorproteinVraR	1	1	1		1	1	1	1	1	0	0	0	0	1	0	0	0	0	1	0	0	0	0	8.6	8.6	8.6	23.67	220	220	0.0077519	5.8496	8.6	0	0	0	0	131130000	131130000	0	0	0	0	1				203	350	TRUE
Dino_bin54_DAEMOLLE_02330Gluconokinase	1	1	1		1	1	1	1	1	0	0	0	0	1	0	0	0	0	1	0	0	0	0	8.5	8.5	8.5	20.834	188	188	0.0063291	5.8183	8.5	0	0	0	0	151000000	151000000	0	0	0	0	2				204	225	TRUE
Dino_bin54_DAEMOLLE_03139hypotheticalprotein	1	1	1		1	1	1	1	1	0	0	0	0	1	0	0	0	0	1	0	0	0	0	1	1	1	144	1260	1260	0	5.9498	1	0	0	0	0	18705000	18705000	0	0	0	0	1				205	290	TRUE
Dino_bin54_DAEMOLLE_03813AconitatehydrataseA	1	1	1		1	1	1	1	0	1	0	0	0	0	1	0	0	0	0	1	0	0	0	2	2	2	94.048	888	888	0	6.4369	0	2	0	0	0	6237000	0	6237000	0	0	0	2				207	251	TRUE
Dino_bin54_DAEMOLLE_03831hypotheticalprotein	1	1	1		1	1	1	1	1	0	0	0	0	1	0	0	0	0	1	0	0	0	0	26.9	26.9	26.9	7.7348	67	67	0.0068966	5.8294	26.9	0	0	0	0	0	0	0	0	0	0	1				208	176	TRUE
Dino_bin56_OIJGMPJI_00551Methionine--tRNAligase	1	1	1		1	1	1	1	0	1	0	0	0	0	1	0	0	0	0	1	0	0	0	2.4	2.4	2.4	61.127	546	546	0	5.9768	0	2.4	0	0	0	2823300	0	2823300	0	0	0	1				211	55	TRUE
Dino_bin56_OIJGMPJI_01015tRNA(fMet)-specificendonucleaseVapC	1	1	1		1	1	1	1	0	1	0	0	0	0	1	0	0	0	0	1	0	0	0	13.6	13.6	13.6	13.347	125	125	0.0067568	5.8276	0	13.6	0	0	0	10516000000	0	10516000000	0	0	0	3				212	39	TRUE
Dino_bin57_EBPKECLI_00148hypotheticalprotein	1	1	1		1	1	1	1	0	0	0	0	1	0	0	0	0	1	0	0	0	0	1	3.7	3.7	3.7	32.096	322	322	0.0091743	5.886	0	0	0	0	3.7	12322000	0	0	0	0	12322000	1				213	101	TRUE
Dino_bin57_EBPKECLI_01329hypotheticalprotein	1	1	1		1	1	1	1	1	0	0	0	0	1	0	0	0	0	1	0	0	0	0	22.5	22.5	22.5	18.955	173	173	0.0091743	5.7848	22.5	0	0	0	0	1006400000	1006400000	0	0	0	0	1				214	96	TRUE
Dino_bin57_EBPKECLI_04867hypotheticalprotein	1	1	1		1	1	1	1	0	1	0	0	0	0	1	0	0	0	0	1	0	0	0	30.5	30.5	30.5	6.4286	59	59	0.0051282	5.7933	0	30.5	0	0	0	0	0	0	0	0	0	1				219	201	TRUE
Dino_bin58_BEOBPBJK_00813Carbonmonoxidedehydrogenaselargechain	1	1	1		1	1	1	1	1	0	0	0	0	1	0	0	0	0	1	0	0	0	0	2.1	2.1	2.1	82.742	778	778	0	5.9676	2.1	0	0	0	0	139080000	139080000	0	0	0	0	2				220	173	TRUE
Dino_bin58_BEOBPBJK_01044CelldivisionATP-Dino_bindingproteinFtsE	1	1	1		1	1	1	1	0	1	0	0	0	0	1	0	0	0	0	1	0	0	0	6.8	6.8	6.8	25.481	234	234	0.009009	5.8844	0	6.8	0	0	0	100740000	0	100740000	0	0	0	3				221	157	TRUE
Dino_bin58_BEOBPBJK_02940LipopolysaccharideexportsystemATP-Dino_bindingproteinLptB	1	1	1		1	1	1	1	1	0	0	0	0	1	0	0	0	0	1	0	0	0	0	4.8	4.8	4.8	27.325	251	251	0.0093458	5.7861	4.8	0	0	0	0	0	0	0	0	0	0	1				223	158	TRUE
Dino_bin58_BEOBPBJK_03040hypotheticalprotein	1	1	1		1	1	1	1	1	0	0	0	0	1	0	0	0	0	1	0	0	0	0	4.4	4.4	4.4	46.383	434	434	0.0093458	5.8951	4.4	0	0	0	0	94488000	94488000	0	0	0	0	1				225	65	TRUE
Dino_bin58_BEOBPBJK_03377Glutamate--cysteineligaseEgtA	1	1	1		1	1	1	1	1	0	0	0	0	1	0	0	0	0	1	0	0	0	0	2	2	2	51.176	454	454	0	6.0213	2	0	0	0	0	0	0	0	0	0	0	1				226	112	TRUE
Dino_bin7_BHOCMHHN_00484hypotheticalprotein	1	1	1		1	1	1	1	1	0	0	0	0	1	0	0	0	0	1	0	0	0	0	15.8	15.8	15.8	11.794	101	101	0.0074074	5.8405	15.8	0	0	0	0	561020000	561020000	0	0	0	0	1				227	155	TRUE
Dino_bin7_BHOCMHHN_00925Acetamidase	1	1	1		1	1	1	1	1	1	0	0	0	1	1	0	0	0	1	1	0	0	0	2.5	2.5	2.5	45.69	433	433	0	6.4252	2.5	2.5	0	0	0	4951900	4951900	0	0	0	0	2				228	228	TRUE
Dino_bin7_BHOCMHHN_02455hypotheticalprotein	1	1	1		1	1	1	1	0	1	0	0	0	0	1	0	0	0	0	1	0	0	0	42.2	42.2	42.2	5.2708	45	45	0	6.0796	0	42.2	0	0	0	0	0	0	0	0	0	1				229	205	TRUE
Dino_bin7_BHOCMHHN_03081DihydroorotatedehydrogenaseB(NAD(+)),electrontransfersubunit	1	1	1		1	1	1	1	1	0	0	0	0	1	0	0	0	0	1	0	0	0	0	0.6	0.6	0.6	131.52	1194	1194	0.006135	5.8132	0.6	0	0	0	0	0	0	0	0	0	0	1				230	77	TRUE
Dino_bin8_FJHKMKMN_00686hypotheticalprotein	1	1	1		1	1	1	1	0	1	0	0	0	0	1	0	0	0	0	1	0	0	0	2.7	2.7	2.7	60.589	558	558	0.0050505	5.7926	0	2.7	0	0	0	3918200	0	3918200	0	0	0	2				231	257	TRUE
Dino_bin9_LOHJFCPF_00041hypotheticalprotein	1	1	1		1	1	1	1	1	0	0	0	0	1	0	0	0	0	1	0	0	0	0	7.3	7.3	7.3	12.522	109	109	0	5.9288	7.3	0	0	0	0	0	0	0	0	0	0	1				234	100	TRUE
Dino_bin9_LOHJFCPF_02084Inosine-5'-monophosphatedehydrogenase	1	1	1		1	1	1	1	1	0	0	0	0	1	0	0	0	0	1	0	0	0	0	3.7	3.7	3.7	52.39	491	491	0	7.1252	3.7	0	0	0	0	0	0	0	0	0	0	1				235	356	TRUE
Dino_bin9_LOHJFCPF_02809hypotheticalprotein	1	1	1		1	1	1	1	1	0	0	0	0	1	0	0	0	0	1	0	0	0	0	10.6	10.6	10.6	12.453	113	113	0.005988	5.8102	10.6	0	0	0	0	0	0	0	0	0	0	1				236	160	TRUE
Dino_bin9_LOHJFCPF_03021RiboseimportpermeaseproteinRbsC	1	1	1		1	1	1	1	0	1	0	0	0	0	1	0	0	0	0	1	0	0	0	5.8	5.8	5.8	36.599	345	345	0.009901	5.9131	0	5.8	0	0	0	1854900	0	1854900	0	0	0	0				237	236	TRUE
Dino_bin9_LOHJFCPF_03234hypotheticalprotein	1	1	1		1	1	1	1	1	1	0	0	0	1	1	0	0	0	1	1	0	0	0	12.5	12.5	12.5	13.729	128	128	0	6.0215	12.5	12.5	0	0	0	517090000	80888000	436200000	0	0	0	8				238	171	TRUE
[truncated: 6 more columns]
