# Supplementary material for: Genome-centric resolution of novel microbial lineages in an excavated Centrosaurus dinosaur fossil bone from the Late Cretaceous of North America
Source: Environ Microbiome. 2020 Mar 19;15:8. doi: 10.1186/s40793-020-00355-w (PMC8067395; doi:10.1186/s40793-020-00355-w)
Supplement: Supplementary file 9 — Additional file 9. Accession numbers for individual MAGs deposited in NCBI database. [file 40793_2020_355_MOESM9_ESM.xlsx]

## Sheet: Sheet1
SUBID	BioProject	BioSample	Accession #	Organism
----------	-----------------	-----------------	-------
SUB6341905	PRJNA494230	SAMN12830830	WHSL00000000	Streptosporangiales bacterium Dino_bin2
SUB6341905	PRJNA494230	SAMN12830831	WHSM00000000	Micromonosporaceae bacterium Dino_bin4
SUB6341905	PRJNA494230	SAMN12830832	WHSN00000000	Luteitalea sp. Dino_bin7
SUB6341905	PRJNA494230	SAMN12830833	WHSO00000000	Alphaproteobacteria bacterium Dino_bin8
SUB6341905	PRJNA494230	SAMN12830834	WHSP00000000	Gemmatimonas sp. Dino_bin9
SUB6341905	PRJNA494230	SAMN12830835	WHSQ00000000	Actinobacteria bacterium Dino_bin11
SUB6341905	PRJNA494230	SAMN12830836	WHSR00000000	Streptosporangiales bacterium Dino_bin12
SUB6341905	PRJNA494230	SAMN12830837	WHSS00000000	Actinophytocola sp. Dino_bin13
SUB6341905	PRJNA494230	SAMN12830838	WHST00000000	Streptosporangiales bacterium Dino_bin14
SUB6341905	PRJNA494230	SAMN12830839	WHSU00000000	Dehalococcoidia bacterium Dino_bin15
SUB6341905	PRJNA494230	SAMN12830840	WHSV00000000	Actinobacteria bacterium Dino_bin16
SUB6341905	PRJNA494230	SAMN12830841	WHSW00000000	Solirubrobacterales bacterium Dino_bin17
SUB6341905	PRJNA494230	SAMN12830842	WHSX00000000	Candidatus Nitrosocosmicus sp. Dino_bin19
SUB6341905	PRJNA494230	SAMN12830843	WHSY00000000	Pseudonocardiaceae bacterium Dino_bin20
SUB6341905	PRJNA494230	SAMN12830844	WHSZ00000000	Pseudonocardiaceae bacterium Dino_bin21
SUB6341905	PRJNA494230	SAMN12830845	WHTA00000000	Streptosporangiales bacterium Dino_bin22
SUB6341905	PRJNA494230	SAMN12830846	WHTB00000000	Propionibacteriales bacterium Dino_bin23
SUB6341905	PRJNA494230	SAMN12830847	WHTC00000000	Nitriliruptorales bacterium Dino_bin24
SUB6341905	PRJNA494230	SAMN12830848	WHTD00000000	Actinophytocola sp. Dino_bin25
SUB6341905	PRJNA494230	SAMN12830849	WHTE00000000	Nitrospirales bacterium Dino_bin26
SUB6341905	PRJNA494230	SAMN12830850	WHTF00000000	Deltaproteobacteria bacterium Dino_bin29
SUB6341905	PRJNA494230	SAMN12830851	WHTG00000000	Nitriliruptorales bacterium Dino_bin30
SUB6341905	PRJNA494230	SAMN12830852	WHTH00000000	Pseudonocardiaceae bacterium Dino_bin31
SUB6341905	PRJNA494230	SAMN12830853	WHTI00000000	Actinobacteria bacterium Dino_bin32
SUB6341905	PRJNA494230	SAMN12830854	WHTJ00000000	Propionibacteriales bacterium Dino_bin33
SUB6341905	PRJNA494230	SAMN12830855	WHTK00000000	Dehalococcoidia bacterium Dino_bin34
SUB6341905	PRJNA494230	SAMN12830856	WHTL00000000	Acidimicrobiia bacterium Dino_bin35
SUB6341905	PRJNA494230	SAMN12830857	WHTM00000000	Rhizobiales bacterium Dino_bin37
SUB6341905	PRJNA494230	SAMN12830858	WHTN00000000	Dehalococcoidia bacterium Dino_bin38
SUB6341905	PRJNA494230	SAMN12830859	WHTO00000000	Dehalococcoidia bacterium Dino_bin39
SUB6341905	PRJNA494230	SAMN12830860	WHTP00000000	Rhizobiales bacterium Dino_bin40
SUB6341905	PRJNA494230	SAMN12830861	WHTQ00000000	Micromonosporaceae bacterium Dino_bin41
SUB6341905	PRJNA494230	SAMN12830862	WHTR00000000	Chloroflexi bacterium Dino_bin42
SUB6341905	PRJNA494230	SAMN12830863	WHTS00000000	Betaproteobacteria bacterium Dino_bin43
SUB6341905	PRJNA494230	SAMN12830864	WHTT00000000	Luteitalea sp. Dino_bin44
SUB6341905	PRJNA494230	SAMN12830865	WHTU00000000	Nitrososphaeraceae archaeon Dino_bin45
SUB6341905	PRJNA494230	SAMN12830866	WHTV00000000	Kiloniellaceae bacterium Dino_bin46
SUB6341905	PRJNA494230	SAMN12830867	WHTW00000000	Rhodospirillales bacterium Dino_bin47
SUB6341905	PRJNA494230	SAMN12830868	WHTX00000000	Acidimicrobiia bacterium Dino_bin48
SUB6341905	PRJNA494230	SAMN12830869	WHTY00000000	Actinophytocola sp. Dino_bin49
SUB6341905	PRJNA494230	SAMN12830870	WHTZ00000000	Luteitalea sp. Dino_bin50
SUB6341905	PRJNA494230	SAMN12830871	WHUA00000000	Alphaproteobacteria bacterium Dino_bin54
SUB6341905	PRJNA494230	SAMN12830872	WHUB00000000	Actinophytocola sp. Dino_bin55
SUB6341905	PRJNA494230	SAMN12830873	WHUC00000000	Acidimicrobiia bacterium Dino_bin56
SUB6341905	PRJNA494230	SAMN12830874	WHUD00000000	Actinophytocola sp. Dino_bin57
SUB6341905	PRJNA494230	SAMN12830875	WHUE00000000	Alphaproteobacteria bacterium Dino_bin58
